# Supplementary material for: Positive Selection Driving Cytoplasmic Genome Evolution of the Medicinally Important Ginseng Plant Genus Panax
Source: Front Plant Sci. 2018 Apr 4;9:359. doi: 10.3389/fpls.2018.00359 (PMC5893753; doi:10.3389/fpls.2018.00359)
Supplement: Table S3 — Numbers of synonymous and non-synonymous sites for each gene of the mitochondrial genome in Panax. [file Table3.XLSX]

## Sheet: Sheet1
Table S3. Numbers of synonymous and non-synonymous sites for each gene of the mitochondrial genome in Panax.
Group of genes	Name of genes	All species		Panax ginseng		Panax quinquefolius		Panax japonicus		Panax bipinnatifudus var. major 1		Panax bipinnatifudus var. major 2		Panax bipinnatifudus var. major 3		Panax bipinnatifudus var. japonicus		Panax bipinnatifudus var. zingiberensis		Panax notoginseng		Panax stipuleanatus		Panax trifolius
		syn	nonsyn	syn	nonsyn	syn	nonsyn	syn	nonsyn	syn	nonsyn	syn	nonsyn	syn	nonsyn	syn	nonsyn	syn	nonsyn	syn	nonsyn	syn	nonsyn	syn	nonsyn
ribosomal proteins(SSU)	rps4	1	21	0	0	0	0	0	0	0	3	0	3	0	3	0	2	0	0	0	7	1	12	1	9
	rps7	0	6	0	0	0	0	0	0	0	1	0	1	0	1	0	1	0	0	0	1	0	0	0	4
	rps11	0	1	0	0	0	0	0	0	0	0	0	0	0	1	0	1	0	0	0	1	0	0	0	1
	rps12	0	2	0	0	0	0	0	0	0	1	0	1	0	1	0	0	0	0	0	1	0	0	0	0
ribosomal proteins(LSU)	rpl10	1	2	0	0	0	0	0	0	0	0	0	0	0	0	0	0	0	0	0	0	0	0	1	2
	rpl16	3	3	0	0	0	0	0	0	0	1	0	1	0	1	0	1	0	0	1	0	1	2	1	1
	rpl22	1	1	0	0	0	0	0	0	0	0	0	0	0	0	0	0	0	0	1	0	0	0	0	1
RNA polymerase	rpoA	1	0	0	0	0	0	0	0	0	0	0	0	0	0	0	0	0	0	0	0	0	0	1	0
complex I (NADH dehydrogenase	nad1	5	2	0	0	0	0	0	0	0	0	0	0	0	0	2	2	0	0	2	0	1	0	0	0
	nad3	0	2	0	0	0	0	0	0	0	0	0	0	0	0	0	0	0	0	0	1	0	2	0	1
	nad4	2	3	0	0	0	0	0	0	0	0	0	0	0	0	0	0	0	0	1	1	1	1	0	1
	nad6	4	2	0	0	0	0	1	0	1	0	1	0	1	0	1	2	0	0	1	0	2	0	0	0
	nad7	1	1	0	0	0	0	0	0	0	0	0	0	0	0	0	0	0	0	1	0	0	0	0	1
	nad9	1	6	0	0	0	0	0	0	0	1	0	1	0	1	0	1	0	0	0	1	0	2	1	1
complex II (succinate dehydrogenase)	sdh3	1	5	0	0	0	0	0	1	0	2	0	2	0	2	0	1	0	0	0	2	1	2	0	1
	sdh4	1	4	0	0	0	1	0	0	0	1	0	1	0	1	0	1	0	0	0	1	0	0	1	2
complex III (ubichinol cytochrome c reductase)	cob2	1	4	0	0	0	1	0	0	0	0	0	0	0	0	0	1	0	0	1	1	0	1	0	2
	cob2	1	0	0	0	0	0	0	0	0	0	0	0	0	0	0	0	0	0	1	0	0	0	0	0
complex IV (cytochrome c oxidase)	cox3	3	1	0	0	0	0	0	0	0	1	0	1	0	1	1	0	0	0	1	0	1	0	0	0
maturases	matR	8	11	0	0	1	0	0	0	2	4	2	4	2	4	2	2	1	2	4	4	2	4	3	3
ATP synthase	atp4	1	2	0	0	0	0	0	0	0	0	0	0	0	0	0	1	0	0	0	1	0	0	1	1
	atp6	3	9	0	0	0	2	0	0	0	2	0	2	0	2	0	3	1	1	2	3	0	1	0	2
	atp8	3	19	0	0	0	1	0	1	3	4	3	4	3	4	1	1	1	0	1	4	0	8	0	8
	atp9	2	1	0	0	1	1	0	0	0	0	0	0	0	0	1	0	0	0	0	0	0	0	0	0
	atpB	0	2	0	0	0	0	0	0	0	0	0	0	0	0	0	0	0	0	0	2	0	0	0	0
other genes	ccmB	0	4	0	0	0	1	0	1	0	1	0	1	0	1	0	1	0	1	0	2	0	1	0	3
	ccmC	1	2	0	0	0	0	0	0	0	1	0	1	0	1	0	1	0	0	1	1	0	1	0	1
	ccmFc	2	12	0	0	0	2	0	0	0	1	0	1	0	1	0	1	0	2	2	7	0	1	0	4
	ccmFn	6	9	0	0	0	0	0	0	1	1	1	1	1	1	1	0	0	1	2	5	4	4	2	2
	orf103	0	1	0	0	0	0	0	0	0	1	0	1	0	1	0	0	0	0	0	0	0	0	0	0
	orf105	4	3	0	0	0	0	0	0	0	0	0	0	0	0	2	1	1	0	1	1	0	1	1	1
	orf108a	1	4	0	0	0	0	0	0	0	0	0	0	0	0	0	0	0	0	1	1	0	3	0	0
	orf108b	1	0	0	0	0	0	0	0	0	0	0	0	0	0	0	0	0	0	0	0	1	0	0	0
	orf109	1	4	0	0	0	0	0	0	0	0	0	0	0	0	1	1	0	1	0	1	0	1	0	0
	orf134	2	0	0	0	0	0	0	0	1	0	1	0	1	0	0	0	0	0	2	0	0	0	0	0
	orf142	0	2	0	0	0	0	0	0	0	0	0	0	0	0	0	0	0	0	0	0	0	0	0	2
	orf144	0	7	0	0	0	1	0	0	0	2	0	2	0	2	0	0	0	1	0	0	0	6	0	2
	orf214	4	2	0	0	1	0	0	0	2	0	2	0	2	0	1	0	0	0	2	1	0	1	0	1
	Total	106	160	0	0	3	10	1	3	10	27	10	27	10	28	13	25	4	9	28	50	15	54	13	57
