# Supplementary material for: Positive Selection Driving Cytoplasmic Genome Evolution of the Medicinally Important Ginseng Plant Genus Panax
Source: Front Plant Sci. 2018 Apr 4;9:359. doi: 10.3389/fpls.2018.00359 (PMC5893753; doi:10.3389/fpls.2018.00359)
Supplement: Supplementary file 8 [file DataSheet1.ZIP]

Archive with 3 entries (2 files):
- Supplementary Data1.txt
- __MACOSX/
- __MACOSX/._Supplementary Data1.txt
