# Supplementary material for: Positive Selection Driving Cytoplasmic Genome Evolution of the Medicinally Important Ginseng Plant Genus Panax
Source: Front Plant Sci. 2018 Apr 4;9:359. doi: 10.3389/fpls.2018.00359 (PMC5893753; doi:10.3389/fpls.2018.00359)
Supplement: Supplementary file 9 [file DataSheet2.ZIP]

Archive with 11 entries (8 files):
- Supplemenatry Data2/
- Supplemenatry Data2/.DS_Store
- __MACOSX/
- __MACOSX/Supplemenatry Data2/
- __MACOSX/Supplemenatry Data2/._.DS_Store
- Supplemenatry Data2/chloroplast.txt
- __MACOSX/Supplemenatry Data2/._chloroplast.txt
- Supplemenatry Data2/depth.R
- __MACOSX/Supplemenatry Data2/._depth.R
- Supplemenatry Data2/mitochondrial.txt
- __MACOSX/Supplemenatry Data2/._mitochondrial.txt
