# Supplementary material for: Positive Selection Driving Cytoplasmic Genome Evolution of the Medicinally Important Ginseng Plant Genus Panax
Source: Front Plant Sci. 2018 Apr 4;9:359. doi: 10.3389/fpls.2018.00359 (PMC5893753; doi:10.3389/fpls.2018.00359)
Supplement: Supplementary file 9 [file DataSheet2.ZIP › Supplemenatry Data2/chloroplast.txt]

CHROM	position	Panax_ginseng	Panax_notoginseng	Panax_stipuleanatus	Panax_bipinnatifidus_var._japonicus	Panax_bipinnatifidus_var._zingiberensis	Panax_japonicus	Panax_trifolius	Panax_quinquefolius	Panax_bipinnatifidus_var._major1	Panax_bipinnatifidus_var._major2	Panax_bipinnatifidus_var._major3
chloroplast	1	313	158	122	596	606	1342	971	356	930	730	1092
chloroplast	2	403	208	268	770	855	1890	1388	474	1238	998	1485
chloroplast	3	463	273	858	971	1107	2522	1919	637	1654	1344	1983
chloroplast	4	547	331	1022	1209	1398	3417	2576	763	2080	1691	2546
chloroplast	5	640	397	1189	1380	1601	3988	3049	930	2423	1968	2972
chloroplast	6	735	458	1361	1553	1826	4573	3598	1065	2825	2272	3395
chloroplast	7	807	529	1495	1739	2026	5191	4096	1238	3211	2544	3822
chloroplast	8	872	571	1692	1933	2266	5849	4615	1325	3650	2865	4296
chloroplast	9	1001	680	2020	2347	2713	7102	5555	1567	4403	3433	5172
chloroplast	10	1083	752	2257	2614	3063	7904	6208	1702	4859	3794	5759
chloroplast	11	1157	831	2387	2788	3294	8520	6765	1836	5274	4074	6204
chloroplast	12	1213	892	2523	3002	3559	9200	7333	2010	5695	4407	6707
chloroplast	13	1375	1035	2756	3376	3998	10473	8191	2369	6462	4995	7551
chloroplast	14	1443	1095	2835	3506	4156	11026	8625	2483	6802	5269	7910
chloroplast	15	1515	1138	2988	3597	4264	11376	8900	2567	7025	5439	8203
chloroplast	16	1612	1243	3194	3925	4606	12457	9623	2770	7600	5889	8916
chloroplast	17	1676	1286	3358	4034	4782	13038	10050	2855	7940	6114	9281
chloroplast	18	1730	1342	3504	4232	5049	13678	10586	2988	8379	6420	9705
chloroplast	19	1791	1392	3666	4422	5334	14374	11140	3096	8838	6742	10224
chloroplast	20	1859	1438	3805	4622	5564	14889	11645	3179	9203	7040	10624
chloroplast	21	1926	1483	3931	4716	5685	15244	11910	3255	9479	7230	10896
chloroplast	22	1991	1525	4033	4842	5865	15731	12345	3347	9796	7441	11283
chloroplast	23	2067	1568	4197	4971	6027	16272	12774	3463	10138	7692	11670
chloroplast	24	2131	1621	4335	5169	6293	16985	13315	3617	10557	8029	12202
chloroplast	25	2189	1654	4453	5306	6444	17405	13669	3708	10803	8246	12528
chloroplast	26	2233	1695	4580	5431	6622	17837	14076	3785	11098	8464	12861
chloroplast	27	2273	1730	4677	5571	6813	18328	14425	3871	11386	8668	13163
chloroplast	28	2338	1761	4785	5702	6971	18732	14788	3948	11589	8838	13428
chloroplast	29	2429	1796	4903	5787	7080	19030	14957	4033	11804	8995	13683
chloroplast	30	2480	1834	5054	5979	7306	19600	15515	4128	12163	9268	14149
chloroplast	31	2570	1898	5163	6155	7541	20024	15922	4266	12578	9544	14579
chloroplast	32	2676	1935	5306	6334	7702	20579	16374	4330	12908	9787	14945
chloroplast	33	2781	2002	5468	6604	8015	21227	16986	4464	13291	10095	15405
chloroplast	34	2848	2044	5596	6796	8234	21746	17642	4553	13562	10284	15701
chloroplast	35	2922	2095	5718	6997	8462	22294	18340	4678	13846	10498	16039
chloroplast	36	2980	2146	5847	7124	8595	22645	18676	4780	14096	10649	16273
chloroplast	37	3049	2179	6015	7344	8852	23237	19221	4929	14453	10862	16668
chloroplast	38	3129	2223	6159	7589	9146	23928	19864	5053	14853	11185	17111
chloroplast	39	3192	2259	6250	7729	9289	24396	20365	5149	15131	11385	17415
chloroplast	40	3281	2297	6398	7865	9482	24794	20692	5221	15372	11583	17728
chloroplast	41	3360	2327	6505	8051	9694	25269	21051	5292	15730	11800	18123
chloroplast	42	3437	2372	6673	8207	9920	25775	21527	5380	16075	12027	18507
chloroplast	43	3504	2399	6813	8318	10110	26298	22013	5448	16398	12266	18926
chloroplast	44	3585	2445	6891	8452	10295	26672	22505	5539	16595	12424	19187
chloroplast	45	3648	2478	6990	8564	10456	27043	22796	5608	16811	12600	19482
chloroplast	46	3729	2525	7149	8759	10649	27527	23212	5718	17198	12869	19881
chloroplast	47	3806	2571	7305	8892	10815	27988	23654	5816	17514	13132	20198
chloroplast	48	3864	2601	7422	9032	10979	28482	24071	5876	17801	13350	20591
chloroplast	49	3932	2641	7526	9178	11170	28979	24519	5965	18067	13541	20958
chloroplast	50	3999	2691	7657	9340	11356	29470	24921	6048	18376	13791	21339
chloroplast	51	4061	2732	7779	9514	11590	30004	25336	6143	18695	14058	21748
chloroplast	52	4120	2761	7876	9675	11772	30561	25849	6219	19074	14341	22134
chloroplast	53	4175	2801	8013	9810	11950	31075	26276	6294	19431	14618	22518
chloroplast	54	4268	2855	8142	10012	12191	31703	26708	6432	19851	14920	23007
chloroplast	55	4326	2884	8284	10163	12409	32281	27119	6510	20178	15211	23417
chloroplast	56	4416	2935	8497	10402	12717	33080	27671	6640	20607	15528	23924
chloroplast	57	4483	2991	8646	10576	12966	33672	28137	6757	20973	15791	24406
chloroplast	58	4563	3020	8808	10774	13256	34327	28911	6871	21389	16120	24853
chloroplast	59	4630	3088	9006	11021	13530	35069	29597	7021	21877	16441	25335
chloroplast	60	4699	3146	9123	11253	13773	35760	30139	7154	22314	16785	25819
chloroplast	61	4775	3174	9266	11338	13898	36199	30360	7215	22598	16965	26116
chloroplast	62	4874	3208	9440	11558	14135	36847	30872	7324	22978	17258	26608
chloroplast	63	4944	3236	9625	11734	14347	37456	31359	7425	23355	17528	27018
chloroplast	64	5000	3296	9805	11938	14643	38107	31878	7545	23763	17852	27487
chloroplast	65	5053	3343	9953	12140	14916	38725	32355	7648	24131	18135	27952
chloroplast	66	5110	3394	10112	12308	15155	39349	32784	7788	24541	18459	28450
chloroplast	67	5175	3430	10263	12505	15395	40042	33424	7893	24946	18782	28990
chloroplast	68	5254	3445	10420	12706	15648	40667	33911	8050	25361	19102	29471
chloroplast	69	5318	3454	10551	12897	15904	41347	34402	8165	25788	19399	29937
chloroplast	70	5392	3471	10718	13104	16185	42040	34950	8289	26248	19769	30484
chloroplast	71	5482	3490	10942	13340	16504	42824	35660	8399	26746	20171	31082
chloroplast	72	5541	3490	11128	13550	16845	43498	36238	8524	27239	20521	31629
chloroplast	73	5603	3490	11278	13737	17083	44219	36846	8661	27698	20858	32125
chloroplast	74	5679	3490	11446	13951	17347	45013	37488	8789	28188	21177	32693
chloroplast	75	5729	3490	11491	14047	17471	45405	37783	8864	28467	21431	33053
chloroplast	76	5777	3490	11559	14139	17611	45750	38041	8942	28731	21648	33368
chloroplast	77	5825	3490	11661	14251	17781	46334	38518	9027	29062	21889	33738
chloroplast	78	5916	3490	11755	14396	17988	46869	38857	9163	29398	22126	34116
chloroplast	79	5980	3490	542	14453	18112	47183	39084	9216	29492	22209	34222
chloroplast	80	6051	3490	12063	14686	18417	47958	39663	9324	29977	22565	34754
chloroplast	81	6116	3490	12228	14847	18633	48567	40125	9379	30327	22822	35214
chloroplast	82	6183	3490	12358	15072	18876	49016	40575	9497	30655	23082	35604
chloroplast	83	6251	3490	12516	15318	19164	49564	41069	9579	31039	23347	36004
chloroplast	84	6327	3490	12660	15518	19392	50188	41488	9677	31425	23621	36446
chloroplast	85	6397	3490	12810	15693	19700	50772	41967	9770	31806	23918	36929
chloroplast	86	6433	3490	13031	15956	20054	51475	42628	9860	32241	24265	37458
chloroplast	87	6490	3490	13212	16239	20343	52178	43267	10029	32694	24593	37979
chloroplast	88	6571	3490	13369	16488	20668	52956	43905	10104	33145	24942	38532
chloroplast	89	6650	3490	13539	16685	20920	53547	44407	10194	33523	25250	39013
chloroplast	90	6702	3490	13628	16776	21044	53913	44699	10257	33783	25418	39306
chloroplast	91	6739	3490	13712	16855	21142	54277	44980	10301	34007	25605	39581
chloroplast	92	6812	3490	13867	17004	21429	55041	45575	10399	34429	25924	40073
chloroplast	93	6889	3490	13962	17134	21588	55477	45919	10454	34696	26192	40385
chloroplast	94	6964	3490	14108	17343	21858	56201	46428	10552	35111	26490	40863
chloroplast	95	7029	3491	14263	17516	22099	56879	46986	10650	35478	26791	41307
chloroplast	96	7098	3491	14362	17643	22312	57360	47432	10715	35787	27016	41671
chloroplast	97	7145	3491	14509	17841	22525	58025	47907	10785	36152	27335	42111
chloroplast	98	7200	3491	14677	18103	22777	58722	48486	10846	36533	27620	42593
chloroplast	99	7288	3491	14797	18230	22972	59209	48837	10890	36829	27855	42928
chloroplast	100	7365	3491	14950	18404	23216	59794	49863	10977	37187	28128	43366
chloroplast	101	7314	3491	15088	18576	23418	60325	50326	11085	37507	28351	43732
chloroplast	102	7250	3491	15245	18808	23682	60993	51006	11156	37880	28651	44210
chloroplast	103	7255	3491	15448	19086	24007	61823	51543	11305	38358	28998	44761
chloroplast	104	7241	3491	15518	19150	24108	62121	51797	11346	38522	29138	44960
chloroplast	105	7221	3491	15587	19216	24176	62474	52011	11405	38691	29271	45201
chloroplast	106	7177	3491	15667	19288	24275	62872	52199	11446	38868	29433	45489
chloroplast	107	7154	3491	15792	19409	24432	63357	52524	11510	39193	29633	45792
chloroplast	108	7139	3491	15902	19524	24564	63686	52772	11584	39374	29824	46074
chloroplast	109	7129	3491	15991	19642	24675	64151	53066	11638	39594	29999	46352
chloroplast	110	7039	3491	16082	19739	24829	64564	53347	11715	39832	30161	46599
chloroplast	111	7009	3491	16176	19854	24985	64994	53708	11785	40101	30356	46896
chloroplast	112	6978	3491	16290	19982	25139	65482	54091	11853	40353	30537	47210
chloroplast	113	6962	3491	16405	20110	25299	65903	54391	11901	40588	30704	47481
chloroplast	114	6839	3491	16476	20175	25358	66171	54593	11953	40721	30810	47663
chloroplast	115	6801	3491	16561	20256	25447	66492	54898	12009	40920	30963	47896
chloroplast	116	6794	3491	16655	20348	25573	66875	55206	12053	41120	31096	48141
chloroplast	117	6733	3491	16712	20435	25659	67119	55359	12104	41300	31231	48331
chloroplast	118	6721	3491	16776	20523	25750	67386	55551	12141	41438	31349	48492
chloroplast	119	6713	3491	16860	20607	25853	67708	55838	12194	41584	31486	48705
chloroplast	120	6695	3491	16946	20695	25964	67995	56087	12238	41778	31634	48926
chloroplast	121	6666	3491	17010	20783	26074	68298	56341	12311	41941	31750	49120
chloroplast	122	6648	3491	17125	20902	26209	68752	56728	12367	42158	31935	49401
chloroplast	123	6635	3491	17214	20993	26348	69167	57107	12424	42394	32109	49656
chloroplast	124	6611	3491	17316	21105	26463	69535	57419	12476	42616	32263	49957
chloroplast	125	6603	3491	17385	21182	26576	69862	57660	12511	42796	32388	50196
chloroplast	126	6581	3491	17494	21319	26758	70219	58020	12569	43044	32565	50507
chloroplast	127	6585	3491	17594	21495	26921	70641	58422	12652	43249	32788	50788
chloroplast	128	6589	3491	17660	21573	27009	70963	58758	12692	43441	32930	51016
chloroplast	129	6562	3491	17723	21641	27079	71195	58967	12728	43571	33022	51197
chloroplast	130	6504	3491	17839	21801	27228	71649	59398	12788	43818	33220	51488
chloroplast	131	6492	3491	17952	21962	27401	72123	59814	12849	44047	33397	51801
chloroplast	132	6429	3491	18017	22032	27486	72360	60019	12878	44197	33508	51968
chloroplast	133	6361	3491	18107	22150	27638	72803	60369	12938	44403	33672	52231
chloroplast	134	6312	3491	18235	22319	27848	73333	60768	13002	44686	33871	52515
chloroplast	135	6275	3491	18321	22434	27957	73688	61032	13047	44881	34013	52742
chloroplast	136	6242	3491	18389	22519	28065	73956	61339	13077	45069	34131	52950
chloroplast	137	6235	3491	18486	22662	28229	74341	61696	13139	45227	34272	53203
chloroplast	138	6207	3491	18574	22753	28343	74688	62084	13166	45403	34395	53421
chloroplast	139	6163	3491	18673	22884	28489	75025	62462	13217	45610	34552	53658
chloroplast	140	6144	3491	18732	22972	28580	75324	62775	13248	45779	34656	53857
chloroplast	141	6078	3491	18812	23091	28736	75568	63050	13295	45942	34761	54067
chloroplast	142	6035	3491	18882	23162	28837	75886	63319	13334	46132	34912	54309
chloroplast	143	6001	3491	18943	23243	28919	76216	63584	13382	46315	35095	54531
chloroplast	144	5968	3491	19045	23411	29096	76656	63847	13460	46545	35289	54859
chloroplast	145	5919	3491	19131	23531	29220	77076	64155	13514	46761	35442	55108
chloroplast	146	5890	3491	19183	23588	29304	77285	64407	13535	46926	35533	55282
chloroplast	147	5831	3491	19248	23702	29398	77604	64764	13565	47122	35683	55511
chloroplast	148	5778	3491	19344	23830	29511	78014	65035	13633	47359	35869	55769
chloroplast	149	5760	3470	19415	23821	29520	78316	65296	13648	47341	35818	55742
chloroplast	150	5729	3404	19502	23553	29313	77877	64989	13524	47072	35594	55408
chloroplast	151	5706	3363	19567	23517	29274	77745	65021	13418	47006	35543	55347
chloroplast	152	5671	3318	19514	23461	29171	77644	64900	13362	46918	35434	55223
chloroplast	153	5641	3265	19436	23372	29045	77401	64679	13238	46693	35267	54979
chloroplast	154	5608	3217	19353	23238	28878	76850	64380	13152	46463	35064	54646
chloroplast	155	5544	3166	19281	23186	28812	76653	64210	13051	46359	34962	54466
chloroplast	156	5523	3118	19207	23115	28698	76428	64020	12959	46123	34790	54285
chloroplast	157	5457	3060	19126	23055	28663	76226	63804	12878	45951	34689	54087
chloroplast	158	5436	3031	19039	22939	28511	75797	63499	12831	45668	34495	53790
chloroplast	159	5400	2973	18925	22584	28157	74847	62803	12651	45087	34060	53114
chloroplast	160	5380	2919	18672	22387	27891	74281	62382	12568	44753	33829	52702
chloroplast	161	5369	2851	18502	22273	27734	73908	62023	12478	44490	33673	52410
chloroplast	162	5332	2801	18472	22172	27594	73612	61810	12378	44296	33502	52163
chloroplast	163	5296	2713	18432	21914	27284	72755	61270	12113	43778	33106	51603
chloroplast	164	5281	2670	18307	21883	27272	72557	61240	12045	43666	32984	51504
chloroplast	165	5285	2642	18365	21948	27305	72754	61405	12056	43708	33037	51553
chloroplast	166	5282	2585	18311	21762	27097	72039	61038	11922	43334	32749	51069
chloroplast	167	5277	2554	18169	21729	26966	71860	60941	11883	43181	32658	50935
chloroplast	168	5259	2514	18107	21620	26800	71600	60421	11800	42950	32510	50788
chloroplast	169	5231	2483	18052	21552	26657	71269	59891	11752	42718	32331	50478
chloroplast	170	5217	2455	17977	21507	26593	71133	59429	11744	42593	32207	50354
chloroplast	171	5186	2426	17933	21538	26605	71246	59199	11722	42539	32200	50350
chloroplast	172	5136	2398	17907	21510	26537	71085	58803	11666	42439	32115	50166
chloroplast	173	5123	2379	17893	21473	26493	70877	58406	11599	42293	31999	50014
chloroplast	174	5105	2340	17818	21408	26420	70737	57906	11586	42151	31871	49792
chloroplast	175	5068	2314	17752	21348	26344	70674	57601	11551	42101	31801	49668
chloroplast	176	5081	2283	17706	21282	26262	70515	57233	11509	41982	31713	49518
chloroplast	177	5097	2258	17660	21248	26190	70535	56905	11515	41923	31686	49505
chloroplast	178	5096	2236	17664	21249	26170	70680	56588	11511	41959	31706	49535
chloroplast	179	5065	2207	17642	21308	26221	70878	56441	11501	41979	31711	49559
chloroplast	180	5048	2186	17588	21187	26114	70655	55917	11457	41829	31574	49294
chloroplast	181	5030	2145	17513	21116	25987	70645	55531	11392	41621	31474	49092
chloroplast	182	5035	2128	17453	20997	25890	70400	55111	11382	41404	31321	48882
chloroplast	183	5032	2090	17390	20897	25639	70323	54584	11347	41295	31201	48760
chloroplast	184	5015	2059	17316	20807	25505	70308	54019	11334	41284	31198	48761
chloroplast	185	4986	2029	17259	20703	25361	70220	53402	11289	41212	31147	48681
chloroplast	186	4950	1995	17237	20681	25326	70342	53107	11242	41176	31171	48720
chloroplast	187	4951	1970	17209	20561	25164	70166	52611	11141	41068	31107	48617
chloroplast	188	4934	1943	17171	20525	24991	70177	52065	11137	41063	31103	48592
chloroplast	189	4889	1925	17112	20521	24957	70202	51564	11094	41054	31136	48623
chloroplast	190	4875	1904	17067	20456	24851	70074	51236	11151	40962	31063	48478
chloroplast	191	4873	1882	17056	20445	24724	70158	50873	11186	40969	31146	48510
chloroplast	192	4909	1846	17059	20448	24630	70298	50396	11182	40995	31179	48502
chloroplast	193	4899	1835	17018	20438	24527	70176	50523	11178	40873	31107	48331
chloroplast	194	4862	1804	16991	20451	24465	70313	50441	11178	40977	31220	48452
chloroplast	195	4830	1788	17039	20478	24412	70467	50541	11195	41101	31280	48573
chloroplast	196	4793	1741	17044	20430	24334	70518	50224	11161	40971	31242	48515
chloroplast	197	4784	1695	16988	20433	24291	70542	49871	11143	40981	31213	48591
chloroplast	198	4768	1664	16923	20418	24217	70493	49526	11138	40985	31192	48539
chloroplast	199	4745	1624	16927	20424	24134	70505	49161	11121	41040	31264	48549
chloroplast	200	4684	1574	16930	20391	24111	70454	48865	11084	41055	31252	48519
chloroplast	201	4668	1533	16886	20385	24045	70346	48512	11047	41012	31188	48420
chloroplast	202	4648	1504	16817	20306	23949	70104	48058	11011	40873	31058	48303
chloroplast	203	4630	1464	16845	20318	23958	69953	47710	11014	40839	31013	48290
chloroplast	204	4584	1407	16841	20299	23745	69925	47337	10949	40754	30969	48158
chloroplast	205	4586	1378	16821	20213	23579	69772	47005	10950	40563	30786	47845
chloroplast	206	4563	1327	16765	20031	23306	69419	46450	10855	40265	30569	47400
chloroplast	207	4552	537	16635	19938	23107	69175	45980	10806	40047	30424	47013
chloroplast	208	4519	518	16607	19833	22897	68998	45206	10756	39809	30231	46664
chloroplast	209	4504	464	16563	19619	22674	68719	44511	10660	39391	29951	46272
chloroplast	210	4498	224	16457	19398	22467	68532	44499	10598	38987	29646	45844
chloroplast	211	4483	381	16409	19332	22367	68491	44351	10569	38763	29510	45617
chloroplast	212	4492	338	16347	19139	22201	68288	43927	10513	38475	29269	45204
chloroplast	213	4492	1293	16226	18980	22041	67915	43510	10461	38162	29049	44901
chloroplast	214	4531	1306	16098	18797	21803	67647	43063	10379	37821	28781	44497
chloroplast	215	4547	1273	15959	18617	21570	67369	42658	10319	37512	28535	44111
chloroplast	216	4575	1239	15857	18486	21395	67091	42288	10226	37156	28243	43664
chloroplast	217	4577	1204	15771	18320	21204	66744	41818	10201	36765	27941	43152
chloroplast	218	4586	1192	15699	18153	21027	66419	41471	10093	36452	27674	42726
chloroplast	219	4600	1185	15625	17971	20779	66148	41092	10037	36048	27393	42292
chloroplast	220	4611	1183	15560	17764	20498	65813	40651	9956	35588	27031	41750
chloroplast	221	4626	1166	15467	17528	20179	65359	40096	9894	35098	26633	41154
chloroplast	222	4645	1147	15341	17317	19837	65146	39646	9827	34613	26288	40624
chloroplast	223	4692	1198	15295	17282	19816	64883	39178	9757	34504	26192	40529
chloroplast	224	4713	1203	15257	17113	19618	64635	38685	9711	34115	25944	40067
chloroplast	225	4706	1207	15195	17049	19537	64742	38486	9707	33904	25760	39803
chloroplast	226	4722	1210	15213	16975	19397	64865	38224	9702	33648	25560	39504
chloroplast	227	4782	1213	15221	16884	19227	64818	37740	9711	33341	25335	39149
chloroplast	228	4815	1214	15189	16751	19020	64727	37396	9639	33013	25106	38779
chloroplast	229	4861	1214	15157	16705	18894	64839	37135	9623	32908	25026	38674
chloroplast	230	4891	1216	15053	16677	18875	64443	37149	9588	32862	25020	38630
chloroplast	231	4916	1218	15007	16567	18723	64138	36836	9596	32611	24827	38306
chloroplast	232	4945	1217	14982	16394	18552	64207	36532	9517	32379	24634	38047
chloroplast	233	4971	1213	14907	16236	18343	64055	36206	9483	32090	24456	37766
chloroplast	234	4980	1205	14809	16110	18199	63760	35959	9447	31846	24264	37488
chloroplast	235	4951	1202	14731	16000	17987	63594	35635	9389	31557	24057	37113
chloroplast	236	4971	1197	14607	15836	17724	63256	35193	9372	31251	23812	36738
chloroplast	237	4998	1187	14574	15656	17530	63007	34760	9268	30950	23589	36372
chloroplast	238	4983	1181	14530	15454	17271	62718	34358	9274	30619	23326	35940
chloroplast	239	4993	1174	14443	15333	17100	62566	34069	9252	30327	23094	35578
chloroplast	240	5030	1175	14435	15339	17066	62544	33946	9239	30177	23039	35437
chloroplast	241	5033	1173	14446	15339	17041	62545	33831	9259	30063	22944	35301
chloroplast	242	5089	1171	14391	15287	16852	62298	33434	9235	29782	22712	34956
chloroplast	243	5133	1166	14373	15242	16774	62179	33236	9211	29616	22522	34786
chloroplast	244	5168	1158	14324	15112	16579	61843	32855	9185	29296	22307	34461
chloroplast	245	5211	1153	14248	15027	16429	61542	32436	9142	29032	22089	34120
chloroplast	246	5248	1152	14217	14973	16284	61445	32122	9124	28837	21957	33906
chloroplast	247	5272	1147	14118	14844	16163	61055	31805	9105	28612	21747	33634
chloroplast	248	5307	1138	14009	14646	15992	60644	31397	9085	28344	21542	33287
chloroplast	249	5323	1132	13952	14575	15868	60276	31042	9074	28176	21383	33075
chloroplast	250	5320	1126	13873	14496	15719	60067	30015	9030	27943	21234	32802
chloroplast	251	5327	1120	13818	14382	15575	59935	29543	8987	27732	21088	32560
chloroplast	252	5357	1117	13774	14232	15392	59629	28806	8967	27491	20892	32247
chloroplast	253	5385	1110	13689	14044	15185	59228	29939	8895	27165	20664	31896
chloroplast	254	5432	1104	13715	14020	15129	59410	30117	8907	27068	20565	31799
chloroplast	255	5459	1097	13738	13993	15092	59475	30197	8904	26944	20465	31640
chloroplast	256	5494	1094	13767	13968	15015	59396	30317	8942	26804	20341	31413
chloroplast	257	5521	1085	13736	13896	14872	59441	30285	8930	26510	20160	31150
chloroplast	258	5546	1081	13732	13849	14771	59504	30288	8911	26390	20003	30938
chloroplast	259	5548	1079	13757	13812	14714	59390	30187	8932	26232	19888	30760
chloroplast	260	5547	1073	13727	13760	14603	59432	29930	8894	26061	19774	30605
chloroplast	261	5553	1063	13701	13699	14494	59341	29581	8878	25848	19632	30401
chloroplast	262	5535	1058	13649	13618	14394	58999	29231	8891	25676	19498	30180
chloroplast	263	5529	1052	13625	13541	14280	58852	28968	8893	25524	19387	29988
chloroplast	264	5500	1049	13624	13523	14256	58877	28795	8884	25456	19317	29888
chloroplast	265	5479	1032	13621	13521	14217	58961	28521	8912	25352	19240	29762
chloroplast	266	5462	1026	13619	13494	14144	58938	28238	8934	25192	19172	29593
chloroplast	267	5447	1021	13682	13486	14097	59094	28162	8956	25072	19091	29474
chloroplast	268	5444	1018	13718	13478	14072	59362	28013	8968	25023	19041	29433
chloroplast	269	5438	1012	13674	13425	14002	59353	27741	8946	24917	18933	29260
chloroplast	270	5441	1003	13690	13367	13899	59389	27526	8982	24754	18813	29058
chloroplast	271	5428	988	13718	13317	13820	59549	27308	8952	24625	18732	28870
chloroplast	272	5423	982	13702	13253	13704	59493	26930	8975	24451	18587	28597
chloroplast	273	5425	975	13689	13209	13648	59381	26555	8970	24265	18460	28339
chloroplast	274	5411	969	13638	13148	13566	59236	26249	8959	24085	18352	28262
chloroplast	275	5412	961	13633	13124	13485	59139	26038	8976	23969	18260	28097
chloroplast	276	5428	946	13586	13065	13367	59145	25716	8955	23816	18147	27912
chloroplast	277	5400	935	13556	12935	13238	59146	25318	8921	23677	17984	27723
chloroplast	278	5378	927	13593	12889	13171	59104	25002	8939	23516	17882	27543
chloroplast	279	5367	923	13596	12867	13137	59202	24808	8934	23434	17829	27418
chloroplast	280	5349	909	13542	12754	13029	59080	24366	8929	23223	17667	27211
chloroplast	281	5350	899	13546	12654	12894	58921	23941	8916	23052	17520	26966
chloroplast	282	5339	891	13547	12624	12820	58982	23731	8936	22936	17437	26850
chloroplast	283	5314	884	13540	12533	12692	58892	23337	8901	22782	17300	26640
chloroplast	284	5289	874	13532	12419	12517	58781	23356	8908	22562	17148	26424
chloroplast	285	5282	868	13550	12343	12427	58883	23351	8922	22401	17040	26249
chloroplast	286	5274	860	13550	12290	12330	58974	23284	8932	22246	16945	26099
chloroplast	287	5269	855	13581	12202	12203	58928	23256	8948	22135	16840	25916
chloroplast	288	5266	850	13581	12149	12107	59059	23179	8974	21992	16735	25757
chloroplast	289	5266	837	13618	12062	11989	59238	23160	9012	21823	16596	25567
chloroplast	290	5267	833	13736	12037	11930	59422	23218	9090	21697	16523	25434
chloroplast	291	5252	825	13774	11978	11815	59903	23245	9100	21584	16449	25295
chloroplast	292	5244	819	13738	11933	11739	59910	22987	9099	21425	16319	25091
chloroplast	293	5195	803	13775	11900	11689	59837	23062	9109	21287	16163	24946
chloroplast	294	5214	785	13805	11795	11527	60081	23198	9171	21081	15999	24689
chloroplast	295	5212	779	13795	11716	11431	60016	23136	9181	20910	15873	24495
chloroplast	296	5208	776	13849	11712	11379	60182	23171	9242	20810	15828	24410
chloroplast	297	5205	765	13897	11640	11310	60280	23121	9278	20673	15705	24250
chloroplast	298	5160	744	13898	11552	11226	60203	23066	9267	20463	15559	24052
chloroplast	299	5158	733	13923	11517	11173	60326	23078	9309	20359	15501	23931
chloroplast	300	5163	724	13949	11478	11063	60479	23142	9320	20193	15393	23754
chloroplast	301	5157	719	13956	11392	10979	60595	23075	9305	20026	15274	23555
chloroplast	302	5139	710	13988	11291	10882	60627	23109	9348	19873	15179	23396
chloroplast	303	5126	699	14019	11204	10789	60641	23129	9366	19745	15060	23224
chloroplast	304	5125	695	14053	11123	10705	60712	23114	9365	19608	14955	23057
chloroplast	305	5104	688	14053	11026	10594	60783	23076	9361	19432	14817	22882
chloroplast	306	5092	683	14042	10947	10519	60776	22966	9358	19295	14735	22691
chloroplast	307	5089	676	14011	10841	10390	60719	22870	9297	19127	14593	22523
chloroplast	308	5078	663	14021	10791	10322	60754	22849	9304	19026	14503	22401
chloroplast	309	5069	648	13991	10760	10265	60750	22818	9292	18907	14415	22264
chloroplast	310	5056	641	13967	10697	10186	60732	22775	9270	18802	14320	22120
chloroplast	311	5042	630	13962	10655	10108	60707	22721	9262	18686	14223	22009
chloroplast	312	5043	621	13899	10553	9984	60553	22483	9217	18500	14081	21805
chloroplast	313	5030	600	13839	10461	9854	60366	22468	9228	18294	13921	21556
chloroplast	314	5021	596	13820	10362	9696	60338	22436	9238	18068	13774	21300
chloroplast	315	4991	577	13776	10208	9555	60211	22270	9286	17822	13556	20965
chloroplast	316	4998	568	13774	10070	9427	60174	22270	9287	17629	13399	20744
chloroplast	317	4982	529	13768	9986	9383	60090	21551	9299	17442	13263	20504
chloroplast	318	4956	528	13740	9941	9411	60029	21879	9285	17306	13184	20342
chloroplast	319	4954	529	13738	9844	9279	60031	22237	9285	17121	13061	20164
chloroplast	320	4954	529	13778	9708	9132	60092	22562	9257	16899	12906	19911
chloroplast	321	4939	529	13766	9607	9004	59908	22873	9253	16690	12738	19654
chloroplast	322	4914	525	13749	9525	8910	59941	22964	9250	16489	12630	19482
chloroplast	323	4890	520	13745	9450	8806	59973	23251	9296	16333	12521	19295
chloroplast	324	4844	503	13724	9341	8624	59843	23225	9249	16076	12321	19017
chloroplast	325	4801	497	13751	9284	8563	59967	23344	9251	15895	12187	18830
chloroplast	326	4798	488	13732	9237	8467	60027	23273	9274	15729	12065	18658
chloroplast	327	4787	479	13721	9152	8359	59934	23278	9258	15522	11904	18395
chloroplast	328	4741	471	13719	9041	8215	59878	23122	9254	15301	11728	18121
chloroplast	329	4708	460	13711	8907	8050	59790	23082	9253	15067	11580	17856
chloroplast	330	4663	454	13725	8871	7927	59945	23226	9293	14863	11449	17670
chloroplast	331	4640	446	13736	8774	7815	60088	23250	9295	14664	11279	17461
chloroplast	332	4617	440	13746	8724	7545	60124	23316	9286	14549	11192	17308
chloroplast	333	4591	433	13742	8565	7504	59985	23231	9276	14273	11010	16975
chloroplast	334	4583	431	13714	8475	7438	59845	23185	9274	14020	10828	16687
chloroplast	335	4573	429	13684	8392	7376	59700	23200	9272	13805	10678	16442
chloroplast	336	4625	423	13625	8300	7298	59504	23293	9279	13596	10500	16171
chloroplast	337	4599	420	13605	8224	7176	59451	23438	9304	13365	10355	15886
chloroplast	338	4594	412	13568	8025	6971	59220	23280	9264	12967	10043	15472
chloroplast	339	4636	405	13534	7907	6814	59124	23251	9265	12701	9812	15142
chloroplast	340	4615	406	13542	7848	6732	59353	23339	9176	12556	9694	14984
chloroplast	341	4587	399	13488	7684	6562	58946	23279	9139	12211	9390	14552
chloroplast	342	4585	401	13424	7524	6433	58473	23253	9085	11891	9178	14229
chloroplast	343	4550	397	13358	7462	6384	58367	23049	9068	11759	9068	14050
chloroplast	344	4492	389	13299	7354	6264	58212	22767	9020	11496	8845	13735
chloroplast	345	4447	333	13193	7291	5771	58069	21894	8990	11221	8639	13344
chloroplast	346	4410	335	13177	7185	5729	57840	22115	8975	11047	8468	13101
chloroplast	347	4369	362	13117	7099	5756	57586	22334	8954	10851	8331	12865
chloroplast	348	4344	385	13081	7011	5800	57444	22592	8939	10728	8273	12734
chloroplast	349	4338	402	13055	6948	5883	57272	22893	8929	10628	8191	12606
chloroplast	350	4346	438	13041	6854	5827	57117	22958	8954	10469	8076	12416
chloroplast	351	4357	451	13004	6784	5816	57017	23140	8949	10386	8041	12297
chloroplast	352	4355	460	13005	6787	5836	57027	23285	8959	10309	8015	12233
chloroplast	353	4332	460	12955	5594	4168	56993	22560	8936	7686	6080	9225
chloroplast	354	4328	471	12880	5525	4320	56780	22883	8903	7573	6002	9171
chloroplast	355	4314	494	12868	5754	4725	56578	23202	8915	7888	6247	9649
chloroplast	356	4309	505	12844	5773	4827	56382	23384	8926	7933	6277	9802
chloroplast	357	4307	514	12806	5861	4953	56305	23660	8915	8080	6379	10109
chloroplast	358	4311	533	12770	5947	5123	56326	24063	8955	8305	6512	10408
chloroplast	359	4314	572	12768	6183	5377	56495	24515	9050	8674	6793	10860
chloroplast	360	4334	598	12786	6343	5532	56585	24888	9080	8938	6989	11202
chloroplast	361	4351	540	12781	6455	5652	56490	25189	9119	9151	7141	11458
chloroplast	362	4351	585	12764	6563	5759	56602	25281	9175	9331	7304	11682
chloroplast	363	4396	639	12792	6711	5977	56718	25601	9208	9670	7506	12103
chloroplast	364	4411	668	12811	6820	6099	56662	25796	9246	9834	7616	12301
chloroplast	365	4415	707	12831	6901	6206	56576	25890	9303	10004	7725	12469
chloroplast	366	4443	741	12822	6993	6329	56567	26113	9329	10218	7887	12737
chloroplast	367	4491	769	12822	7121	6460	56643	26294	9317	10418	8060	12973
chloroplast	368	4527	794	12823	7238	6582	56557	26441	9365	10578	8189	13162
chloroplast	369	4542	834	12773	7350	6701	56565	26651	9401	10752	8345	13405
chloroplast	370	4566	867	12765	7468	6859	56643	26868	9426	10958	8506	13633
chloroplast	371	4561	886	12761	7598	6999	56559	27073	9448	11138	8676	13887
chloroplast	372	4581	926	12737	7711	7122	56475	27303	9478	11309	8819	14121
chloroplast	373	4598	956	12651	7757	7165	56259	27345	9459	11369	8868	14176
chloroplast	374	4595	1001	12583	7811	7225	56063	27517	9516	11424	8910	14251
chloroplast	375	4613	1040	12523	7899	7296	55933	27785	9522	11546	9001	14359
chloroplast	376	4622	1063	12480	7997	7351	55873	28071	9511	11721	9129	14557
chloroplast	377	4626	1118	12468	8120	7438	55893	28332	9523	11838	9215	14702
chloroplast	378	4647	1139	12462	8201	7512	55800	28470	9526	11925	9312	14832
chloroplast	379	4653	1168	12459	8340	7638	55792	28706	9554	12083	9393	15019
chloroplast	380	4678	1188	12486	8429	7740	55796	28959	9546	12195	9479	15135
chloroplast	381	4689	1224	12446	8416	7762	55633	29123	9541	12291	9502	15218
chloroplast	382	4698	1245	12432	8496	7840	55578	29375	9584	12444	9606	15347
chloroplast	383	4740	1258	12421	8532	7907	55672	29570	9592	12564	9696	15523
chloroplast	384	4738	1284	12440	8558	8019	55570	29741	9593	12675	9774	15624
chloroplast	385	4762	1315	12456	8655	8094	55582	29952	9645	12830	9838	15752
chloroplast	386	4799	1347	12428	8766	8164	55562	30228	9650	12971	9977	15962
chloroplast	387	4815	1388	12396	8790	8221	55440	30487	9630	13059	10050	16090
chloroplast	388	4812	1411	12355	8922	8344	55465	30748	9624	13205	10182	16271
chloroplast	389	4810	1451	12375	9038	8416	55484	31002	9636	13332	10307	16437
chloroplast	390	4806	1473	12364	9091	8490	55485	31200	9627	13458	10414	16629
chloroplast	391	4800	1508	12333	9131	8565	55380	31371	9620	13569	10527	16741
chloroplast	392	4797	1545	12335	9205	8634	55388	31684	9640	13687	10647	16901
chloroplast	393	4796	1574	12341	9272	8720	55359	31905	9676	13794	10769	16975
chloroplast	394	4824	1631	12327	9355	8830	55391	32168	9684	13948	10913	17121
chloroplast	395	4793	1680	12332	9462	8942	55436	32503	9728	14133	11077	17310
chloroplast	396	4799	1717	12363	9548	9034	55546	32801	9742	14302	11211	17504
chloroplast	397	4812	1774	12397	9672	9174	55802	33228	9810	14563	11391	17775
chloroplast	398	4828	1811	12452	9742	9286	55957	33472	9839	14693	11507	17944
chloroplast	399	4853	1846	12427	9757	9319	55776	33549	9872	14748	11542	18024
chloroplast	400	4875	1888	12411	9825	9419	55737	33774	9908	14877	11640	18147
chloroplast	401	4891	1935	12376	9885	9466	55670	33922	9945	14960	11709	18214
chloroplast	402	4941	1961	12347	9945	9535	55553	34162	9951	15061	11805	18338
chloroplast	403	4989	2024	12345	10140	9684	55813	34232	10012	15293	12017	18599
chloroplast	404	5034	2079	12357	10243	9796	55758	34129	10052	15421	12133	18779
chloroplast	405	5066	2119	12357	10286	9844	55748	34099	10056	15540	12236	18938
chloroplast	406	5104	2161	12329	10291	9890	55617	34178	10061	15665	12325	19057
chloroplast	407	5116	2197	12274	10304	9930	55539	34103	10109	15774	12387	19174
chloroplast	408	5136	2230	12267	10331	10010	55610	34155	10125	15920	12514	19372
chloroplast	409	5172	2271	12234	10354	10054	55543	34074	10144	16065	12592	19508
chloroplast	410	5174	2301	12253	10440	10138	55505	34359	10163	16191	12673	19660
chloroplast	411	5204	2340	12265	10577	10280	55745	34669	10171	16407	12848	19918
chloroplast	412	5233	2367	12266	10693	10356	55812	34924	10144	16545	12947	20085
chloroplast	413	5265	2389	12235	10752	10431	55731	35124	10148	16630	12991	20201
chloroplast	414	5259	2416	12233	10871	10469	55636	35416	10207	16747	13087	20351
chloroplast	415	5275	2443	12192	10903	10509	55529	35755	10177	16839	13163	20444
chloroplast	416	5286	2492	12157	11010	10612	55500	36209	10190	17006	13289	20649
chloroplast	417	5282	2534	12139	11102	10687	55334	36448	10211	17121	13379	20779
chloroplast	418	5319	2587	12136	11198	10780	55367	36675	10227	17231	13471	20940
chloroplast	419	5356	2615	12154	11316	10863	55410	36943	10275	17411	13587	21083
chloroplast	420	5381	2662	12134	11395	10948	55291	37387	10294	17588	13712	21238
chloroplast	421	5371	2702	12104	11432	10994	55128	37529	10338	17688	13786	21380
chloroplast	422	5409	2749	12086	11519	11100	55282	37803	10346	17873	13922	21578
chloroplast	423	5437	2774	12088	11559	11189	55355	37996	10344	18005	14017	21708
chloroplast	424	5485	2803	12118	11623	11263	55449	38225	10364	18149	14117	21902
chloroplast	425	5523	2862	12144	11807	11455	55660	38704	10449	18432	14350	22247
chloroplast	426	5559	2905	12184	11940	11574	55666	39028	10485	18661	14525	22510
chloroplast	427	5587	2942	12210	12050	11713	55790	39308	10538	18832	14667	22657
chloroplast	428	5600	2986	12202	12168	11799	55843	39602	10586	19004	14797	22860
chloroplast	429	5605	3040	12227	12258	11906	55877	39929	10616	19158	14919	23052
chloroplast	430	5600	3086	12256	12384	12054	56076	40254	10685	19366	15106	23267
chloroplast	431	5622	3128	12223	12433	12119	56077	40489	10709	19527	15226	23438
chloroplast	432	5632	3152	12253	12473	12185	56030	40682	10745	19623	15310	23558
chloroplast	433	5651	3193	12232	12569	12285	55924	40925	10814	19773	15424	23736
chloroplast	434	5656	3230	12189	12680	12365	55925	40923	10856	19985	15559	23946
chloroplast	435	5690	3266	12172	12716	12433	55947	40997	10857	20149	15698	24163
chloroplast	436	5704	3300	12178	12805	12523	55942	41034	10884	20284	15833	24307
chloroplast	437	5686	3345	12135	12979	12690	55947	41086	10924	20503	16027	24560
chloroplast	438	5710	3374	12156	13084	12800	55802	41033	10930	20668	16156	24740
chloroplast	439	5686	3394	12111	13126	12862	55686	40948	10884	20800	16229	24898
chloroplast	440	5671	3441	12017	13199	12940	55443	40911	10901	20988	16349	25068
chloroplast	441	5706	3479	12018	13318	13051	55570	40895	10921	21195	16485	25308
chloroplast	442	5699	3504	12069	13455	13147	55682	41053	10943	21368	16612	25516
chloroplast	443	5684	3555	12050	13593	13280	55405	41056	10979	21539	16763	25694
chloroplast	444	5678	3587	11998	13683	13414	55450	40975	10917	21728	16929	25905
chloroplast	445	5716	3619	12009	13738	13483	55336	40914	10901	21834	17001	26017
chloroplast	446	5779	3639	11961	13802	13549	55232	40791	10892	21934	17090	26136
chloroplast	447	5790	3676	11897	13850	13614	55136	40637	10893	22037	17139	26211
chloroplast	448	5825	3702	11864	13903	13686	55020	40640	10909	22142	17225	26359
chloroplast	449	5860	3725	11840	13971	13761	54798	40646	10887	22294	17316	26549
chloroplast	450	5878	3768	11841	13994	13847	54659	40414	10879	22439	17446	26728
chloroplast	451	5907	3799	11816	14069	13909	54524	40270	10925	22531	17547	26835
chloroplast	452	5938	3832	11760	14126	13967	54485	40179	10898	22672	17634	26950
chloroplast	453	5944	3858	11719	14174	14017	54358	40031	10899	22767	17708	27058
chloroplast	454	5939	3890	11709	14232	14119	54370	39981	10949	22918	17847	27268
chloroplast	455	5951	3940	11700	14340	14233	54398	39955	10991	23063	18004	27503
chloroplast	456	5998	3983	11720	14467	14375	54534	40051	11041	23264	18172	27767
chloroplast	457	6042	4030	11743	14556	14471	54634	40128	11084	23415	18277	27951
chloroplast	458	6068	4077	11775	14705	14659	54805	40211	11124	23628	18460	28213
chloroplast	459	6075	4123	11839	14881	14836	55107	40437	11181	23835	18649	28512
chloroplast	460	6089	4170	11878	14970	14962	55293	40516	11227	24018	18780	28725
chloroplast	461	6099	4217	11891	15088	15065	55403	40579	11260	24169	18870	28883
chloroplast	462	6104	4248	11927	15174	15153	55564	40730	11292	24330	18970	29037
chloroplast	463	6115	4294	11958	15285	15212	55565	40653	11279	24456	19079	29179
chloroplast	464	6070	4325	11887	15400	15310	55547	40595	11293	24621	19200	29397
chloroplast	465	6139	4389	11904	15590	15465	55727	40660	11251	24887	19388	29659
chloroplast	466	6201	4416	11914	15671	15521	55715	40588	11270	25043	19497	29850
chloroplast	467	6220	4479	11954	15778	15649	55834	40642	11379	25219	19671	30104
chloroplast	468	6194	4530	11967	15878	15742	55828	40763	11420	25419	19799	30364
chloroplast	469	6182	4590	11944	16045	15891	55981	40841	11502	25663	20031	30653
chloroplast	470	6182	4629	11970	16153	16014	56109	40923	11548	25847	20209	30897
chloroplast	471	6214	4678	11966	16253	16136	56191	40931	11577	26045	20383	31148
chloroplast	472	6219	4713	11969	16368	16257	56193	41008	11626	26226	20509	31320
chloroplast	473	6237	4745	11962	16466	16358	56223	41024	11636	26446	20684	31578
chloroplast	474	6284	4797	11968	16601	16490	56235	41270	11675	26704	20877	31873
chloroplast	475	6311	4851	11984	16719	16606	56263	41353	11712	26903	21010	32117
chloroplast	476	6342	4903	11964	16819	16718	56255	41626	11835	27073	21114	32296
chloroplast	477	6340	4947	11918	16905	16827	56079	41723	11858	27268	21240	32452
chloroplast	478	6333	4977	11891	16944	16858	55827	41781	11835	27381	21299	32548
chloroplast	479	6339	5020	11896	17097	16989	55725	41954	11883	27570	21448	32769
chloroplast	480	6366	5087	11902	17254	17147	55654	42084	11947	27810	21647	33065
chloroplast	481	6363	5128	11894	17355	17230	55611	42285	11935	27965	21760	33264
chloroplast	482	6345	5171	11871	17469	17345	55465	42364	11982	28104	21862	33479
chloroplast	483	6345	5197	11855	17529	17415	55346	42475	11937	28253	21961	33644
chloroplast	484	6306	5222	11856	17630	17532	55353	42645	11933	28403	22072	33831
chloroplast	485	6330	5253	11860	17695	17614	55360	42665	11905	28544	22171	33973
chloroplast	486	6322	5292	11849	17804	17735	55333	42900	11917	28740	22304	34199
chloroplast	487	6305	5362	11856	17961	17904	55439	43043	11990	28989	22518	34509
chloroplast	488	6296	5395	11857	18057	18012	55445	43168	11966	29116	22633	34665
chloroplast	489	6316	5421	11860	18131	18085	55429	43242	11962	29249	22760	34871
chloroplast	490	6330	5443	11848	18207	18175	55363	43359	11988	29424	22880	35054
chloroplast	491	6355	5480	11893	18344	18317	55702	43488	12024	29682	23025	35325
chloroplast	492	6355	5500	11903	18407	18372	55766	43567	12069	29799	23104	35439
chloroplast	493	6371	5520	11893	18417	18377	55689	43589	12081	29857	23133	35532
chloroplast	494	6356	5534	11877	18417	18388	55582	43691	12094	29925	23171	35616
chloroplast	495	6347	5566	11841	18412	18378	55415	43667	12121	29927	23187	35618
chloroplast	496	6370	5616	11872	18481	18474	55489	43827	12132	30072	23272	35762
chloroplast	497	6393	5639	11936	18612	18557	55741	44000	12181	30198	23370	35935
chloroplast	498	6399	5652	11925	18660	18578	55755	43978	12236	30196	23364	35937
chloroplast	499	6419	5656	11899	18647	18524	55635	43851	12215	30098	23311	35846
chloroplast	500	6423	5653	11894	18686	18495	55619	43854	12182	30064	23268	35843
chloroplast	501	6435	5661	11888	18690	18453	55576	43872	12193	30025	23202	35833
chloroplast	502	6427	5704	11877	18720	18464	55571	43910	12230	30002	23188	35807
chloroplast	503	6417	5767	11908	18775	18461	55656	43919	12276	30035	23185	35818
chloroplast	504	6380	5768	11853	18733	18372	55532	43787	12315	29968	23099	35688
chloroplast	505	6374	5773	11839	18644	18305	55373	43722	12307	29905	23017	35610
chloroplast	506	6386	5809	11867	18695	18313	55394	43773	12341	29981	23071	35669
chloroplast	507	6367	5842	11841	18673	18305	55303	43777	12372	29967	23085	35602
chloroplast	508	6385	5844	11788	18642	18250	55220	43698	12345	29851	23028	35533
chloroplast	509	6446	5878	11824	18625	18194	55217	43662	12381	29845	23071	35485
chloroplast	510	6458	5881	11807	18565	18125	55058	43545	12359	29759	23008	35337
chloroplast	511	6490	5896	11811	18540	18102	55022	43485	12361	29729	23000	35311
chloroplast	512	6538	5918	11837	18634	18189	55263	43690	12390	29861	23085	35472
chloroplast	513	6520	5885	11813	18561	18027	55018	43533	12390	29686	22999	35212
chloroplast	514	6523	5877	11808	18524	17998	55088	43559	12367	29700	23013	35249
chloroplast	515	6559	5895	11837	18580	18027	55266	43781	12382	29758	23061	35304
chloroplast	516	6553	5903	11789	18549	17991	55209	43689	12377	29709	23034	35205
chloroplast	517	6553	5899	11780	18532	17975	55154	43640	12354	29700	22993	35189
chloroplast	518	6610	5905	11841	18539	18010	55230	43673	12350	29761	23037	35252
chloroplast	519	6603	5925	11859	18571	18037	55265	43777	12422	29816	23047	35289
chloroplast	520	6576	5918	11830	18574	17975	55160	43827	12418	29749	22994	35244
chloroplast	521	6569	5951	11838	18596	17968	55140	43751	12437	29741	22992	35187
chloroplast	522	6563	5949	11832	18568	17924	55045	43654	12403	29714	22960	35138
chloroplast	523	6544	5960	11864	18615	17966	55083	43656	12443	29755	22985	35160
chloroplast	524	6590	5970	11898	18636	18000	55260	43813	12392	29873	23055	35277
chloroplast	525	6594	5993	11892	18656	18025	55398	43850	12439	29905	23097	35368
chloroplast	526	6558	6017	11859	18602	17973	55191	43705	12503	29797	23018	35222
chloroplast	527	6561	6042	11919	18579	18018	55168	43763	12506	29805	23028	35286
chloroplast	528	6534	6066	11927	18579	18037	55263	43823	12568	29856	23033	35306
chloroplast	529	6526	6068	11916	18487	17976	55126	43753	12574	29755	23003	35188
chloroplast	530	6530	6100	11897	18541	17987	55179	43748	12632	29802	23037	35227
chloroplast	531	6567	6109	11871	18566	18033	55224	43809	12648	29811	23081	35216
chloroplast	532	6551	6129	11873	18579	18044	55241	43699	12655	29734	23054	35194
chloroplast	533	6550	6161	11843	18596	18061	55118	43669	12700	29686	23023	35084
chloroplast	534	6554	6173	11841	18616	18027	55170	43690	12731	29668	23050	35101
chloroplast	535	6593	6189	11845	18596	18035	55215	43898	12716	29670	23103	35147
chloroplast	536	6612	6207	11802	18552	18024	55146	43806	12747	29640	23096	35101
chloroplast	537	6628	6200	11787	18520	17988	55136	43773	12767	29622	23097	35045
chloroplast	538	6607	6230	11749	18455	17919	55018	43714	12795	29599	23051	34980
chloroplast	539	6620	6239	11789	18447	17944	55096	43754	12821	29641	23072	35025
chloroplast	540	6658	6257	11773	18430	17934	55041	43723	12850	29619	23053	34955
chloroplast	541	6681	6257	11763	18438	17951	54985	43669	12889	29593	23026	34921
chloroplast	542	6701	6271	11777	18500	18037	55172	43671	12907	29699	23075	35033
chloroplast	543	6724	6272	11760	18493	18037	55091	43653	12908	29714	23039	35089
chloroplast	544	6764	6247	11739	18455	18005	55130	43808	12877	29737	23012	35106
chloroplast	545	6794	6240	11679	18362	17910	54948	43621	12857	29607	22924	34981
chloroplast	546	6811	6248	11686	18375	17920	54922	43586	12891	29581	22914	34914
chloroplast	547	6826	6253	11706	18435	17934	54944	43606	12944	29594	22933	34953
chloroplast	548	6834	6248	11745	18405	17886	55015	43598	12929	29640	22933	34972
chloroplast	549	6826	6251	11767	18414	17913	55125	43694	12929	29662	22972	35010
chloroplast	550	6825	6239	11771	18369	17843	55006	43657	12916	29622	22909	34981
chloroplast	551	6849	6252	11774	18476	17916	55210	43753	12920	29724	23028	35121
chloroplast	552	6826	6255	11728	18455	17906	55264	43747	12918	29703	23007	35095
chloroplast	553	6817	6231	11692	18319	17802	54873	43459	12904	29578	22884	34918
chloroplast	554	6835	6220	11663	18299	17757	54841	43439	12916	29555	22868	34860
chloroplast	555	6882	6242	11698	18422	17892	55071	43551	12989	29660	22948	34963
chloroplast	556	6919	6251	11743	18447	17928	55049	43647	12974	29653	22919	34990
chloroplast	557	6903	6272	11719	18511	17956	55104	43730	13013	29679	22953	35024
chloroplast	558	6881	6287	11726	18539	17969	55048	43743	13034	29674	22956	34997
chloroplast	559	6838	6287	11715	18533	17972	54945	43994	13003	29648	22983	34981
chloroplast	560	6837	6311	11705	18507	17955	54976	44002	13080	29672	23022	35006
chloroplast	561	6849	6310	11700	18429	17898	54904	43984	13083	29604	22989	34960
chloroplast	562	6828	6323	11722	18440	17896	54944	43983	13102	29609	22999	34987
chloroplast	563	6830	6333	11714	18457	17899	55075	44020	13086	29667	23031	35033
chloroplast	564	6868	6354	11740	18406	17895	55141	43930	13071	29690	23048	35041
chloroplast	565	6903	6364	11774	18407	17923	55282	43922	13126	29733	23067	35091
chloroplast	566	6858	6372	11784	18378	17902	55300	43871	13159	29758	23066	35116
chloroplast	567	6799	6388	11756	18276	17853	55250	43799	13136	29720	23060	35145
chloroplast	568	6799	6378	11784	18278	17867	55259	43843	13164	29747	23079	35161
chloroplast	569	6806	6420	11785	18274	17902	55316	43995	13225	29731	23134	35255
chloroplast	570	6820	6416	11825	18287	17893	55441	43900	13215	29740	23149	35347
chloroplast	571	6817	6425	11821	18287	17908	55507	43952	13230	29763	23159	35359
chloroplast	572	6803	6429	11805	18258	17862	55343	43862	13279	29695	23110	35290
chloroplast	573	6825	6456	11799	18297	17867	55376	43919	13320	29713	23150	35355
chloroplast	574	6827	6464	11810	18332	17923	55535	44270	13364	29768	23252	35429
chloroplast	575	6774	6464	11806	18238	17845	55385	44069	13330	29630	23182	35287
chloroplast	576	6771	6475	11775	18135	17787	55238	43972	13359	29535	23090	35175
chloroplast	577	6761	6474	11743	18071	17725	55162	43952	13315	29498	23033	35170
chloroplast	578	6788	6478	11730	17983	17688	55097	43892	13295	29434	22995	35138
chloroplast	579	6818	6464	11726	17966	17697	55127	43897	13303	29441	22976	35145
chloroplast	580	6839	6467	11739	17973	17662	55082	43901	13278	29447	22967	35156
chloroplast	581	6837	6478	11731	18000	17675	55154	43952	13299	29451	22978	35165
chloroplast	582	6844	6501	11740	18005	17657	55197	43969	13270	29479	22995	35154
chloroplast	583	6901	6513	11776	18042	17683	55410	44174	13277	29535	23063	35270
chloroplast	584	6934	6519	11786	18041	17740	55400	44269	13287	29522	23060	35267
chloroplast	585	6962	6527	11791	18112	17777	55430	44236	13333	29547	23070	35237
chloroplast	586	6960	6532	11778	18083	17774	55467	44321	13321	29574	23066	35271
chloroplast	587	6985	6542	11739	17976	17687	55348	44242	13306	29511	22990	35161
chloroplast	588	7000	6572	11774	17981	17680	55415	44284	13338	29526	23052	35196
chloroplast	589	7003	6589	11775	18043	17712	55465	44352	13359	29581	23067	35226
chloroplast	590	6989	6615	11766	18031	17683	55416	44348	13323	29544	23062	35249
chloroplast	591	6964	6602	11746	17930	17637	55245	44354	13284	29477	23019	35155
chloroplast	592	6959	6630	11778	17955	17716	55428	44490	13350	29539	23083	35242
chloroplast	593	6986	6629	11808	17961	17732	55496	44530	13367	29573	23117	35348
chloroplast	594	6977	6638	11776	17843	17620	55272	44342	13364	29464	23026	35248
chloroplast	595	7006	6650	11815	17860	17621	55371	44432	13381	29498	23085	35323
chloroplast	596	7012	6670	11878	17888	17640	55504	44627	13393	29634	23145	35445
chloroplast	597	7012	6668	11871	17908	17651	55587	44726	13405	29667	23191	35539
chloroplast	598	7012	6700	11886	17966	17666	55703	44768	13431	29737	23240	35582
chloroplast	599	6992	6749	11881	18026	17722	55785	44839	13477	29773	23305	35665
chloroplast	600	6979	6752	11927	18082	17728	55830	44949	13502	29739	23248	35608
chloroplast	601	7014	6780	11946	18121	17773	55853	45067	13498	29800	23260	35662
chloroplast	602	7043	6811	12026	18275	17889	56152	45276	13582	29970	23418	35881
chloroplast	603	7076	6825	12038	18305	17920	56193	45354	13615	30028	23448	35948
chloroplast	604	7101	6824	12053	18294	17887	56154	45472	13594	29984	23439	35947
chloroplast	605	7111	6826	12078	18293	17877	56034	45556	13594	29997	23397	35864
chloroplast	606	7124	6827	12037	18263	17826	55879	45467	13557	29970	23342	35777
chloroplast	607	7110	6826	12019	18287	17830	55783	45499	13570	29954	23351	35784
chloroplast	608	7129	6840	12054	18283	17748	55777	45627	13563	29970	23332	35773
chloroplast	609	7123	6834	12028	18171	17661	55589	45525	13566	29975	23301	35733
chloroplast	610	7063	6822	12017	18197	17656	55512	45576	13568	29984	23307	35749
chloroplast	611	7072	6836	12008	18154	17635	55485	45614	13624	29981	23340	35775
chloroplast	612	7050	6836	11988	18152	17633	55438	45743	13636	29950	23384	35794
chloroplast	613	7020	6866	12027	18195	17747	55690	45951	13727	30133	23476	35961
chloroplast	614	7036	6877	12022	18167	17704	55543	45839	13715	30099	23465	35879
chloroplast	615	7030	6853	11985	18117	17667	55393	45812	13714	30015	23418	35825
chloroplast	616	7034	6868	12018	18227	17744	55567	45891	13719	30088	23479	35910
chloroplast	617	7060	6857	11985	18228	17708	55458	45841	13640	30092	23439	35863
chloroplast	618	7067	6859	11986	18263	17730	55496	45834	13650	30083	23478	35846
chloroplast	619	7016	6873	11951	18189	17669	55273	45704	13608	29983	23365	35710
chloroplast	620	6998	6864	11928	18193	17641	55196	45556	13591	29957	23326	35647
chloroplast	621	7009	6863	11922	18183	17625	55129	45557	13584	29959	23258	35606
chloroplast	622	7044	6853	11910	18176	17597	55143	45616	13577	29977	23279	35672
chloroplast	623	7073	6874	11942	18233	17629	55067	45551	13597	29951	23246	35659
chloroplast	624	7062	6863	11900	18223	17602	54860	45363	13555	29878	23196	35552
chloroplast	625	7021	6853	11922	18229	17626	54895	45395	13534	29909	23245	35564
chloroplast	626	7021	6874	11946	18236	17650	54909	45363	13447	29946	23318	35632
chloroplast	627	7019	6880	11961	18252	17648	54939	45369	13450	29955	23364	35717
chloroplast	628	7000	6903	12022	18390	17779	55308	45668	13542	30111	23532	35965
chloroplast	629	7007	6897	12017	18324	17767	55314	45666	13502	30155	23517	35998
chloroplast	630	7009	6876	11983	18198	17679	55014	45551	13424	30042	23420	35834
chloroplast	631	7006	6896	11988	18194	17685	55038	45506	13445	30056	23427	35827
chloroplast	632	7023	6907	12028	18217	17725	55190	45721	13482	30162	23497	35880
chloroplast	633	7016	6918	12036	18241	17719	55232	45749	13510	30147	23532	35862
chloroplast	634	7030	6925	12052	18231	17711	55208	45683	13506	30176	23523	35845
chloroplast	635	7025	6915	12033	18175	17650	55022	45627	13494	30121	23481	35798
chloroplast	636	7004	6896	12007	18103	17584	54925	45401	13474	30027	23449	35711
chloroplast	637	6980	6884	11996	18103	17572	54817	45380	13431	29999	23435	35659
chloroplast	638	6972	6901	12005	18100	17596	54876	45383	13443	30076	23454	35731
chloroplast	639	6972	6893	11981	18036	17566	54758	45300	13443	30028	23398	35615
chloroplast	640	6973	6904	11979	18080	17621	54805	45370	13483	30057	23419	35616
chloroplast	641	6985	6913	11964	18074	17621	54645	45446	13508	29966	23395	35534
chloroplast	642	6961	6929	11977	18119	17644	54787	45605	13513	30013	23436	35591
chloroplast	643	6927	6984	12066	18264	17789	55071	45835	13600	30214	23573	35813
chloroplast	644	6931	7028	12163	18384	17909	55339	45990	13676	30356	23682	35987
chloroplast	645	6900	7025	12169	18378	17908	55389	46064	13642	30398	23725	36061
chloroplast	646	6874	7009	12173	18401	17920	55397	46015	13633	30415	23752	36103
chloroplast	647	6866	7033	12133	18344	17895	55387	45926	13673	30441	23811	36090
chloroplast	648	6878	7070	12170	18392	17938	55538	46021	13692	30555	23888	36239
chloroplast	649	6894	7074	12185	18406	17975	55614	46071	13730	30627	23914	36321
chloroplast	650	6888	7103	12174	18391	17967	55587	46031	13795	30604	23941	36303
chloroplast	651	6897	7123	12219	18383	17996	55705	46035	13828	30682	24027	36393
chloroplast	652	6874	7112	12234	18367	18014	55843	46178	13812	30766	24098	36561
chloroplast	653	6894	7121	12235	18359	18014	55888	46203	13856	30792	24149	36617
chloroplast	654	6873	7128	12241	18335	18007	55813	46173	13833	30806	24153	36615
chloroplast	655	6868	7124	12228	18301	17920	55613	45987	13794	30735	24124	36545
chloroplast	656	6839	7114	12241	18314	17935	55738	46161	13812	30774	24134	36607
chloroplast	657	6798	7114	12252	18309	17938	55776	46192	13802	30815	24135	36623
chloroplast	658	6785	7149	12287	18361	17985	55803	46175	13869	30863	24160	36666
chloroplast	659	6774	7103	12202	18274	17919	55472	46003	13795	30707	23999	36492
chloroplast	660	6815	7087	12192	18230	17905	55436	46020	13782	30680	23989	36491
chloroplast	661	6802	7078	12200	18278	17958	55411	46091	13799	30684	23996	36463
chloroplast	662	6805	7059	12178	18205	17884	55203	46050	13786	30601	23914	36321
chloroplast	663	6830	7110	12216	18250	17935	55358	46132	13809	30624	23981	36425
chloroplast	664	6839	7127	12230	18305	17952	55365	46141	13843	30658	24021	36467
chloroplast	665	6821	7109	12247	18297	17961	55291	46053	13835	30617	23998	36489
chloroplast	666	6837	7116	12281	18323	17967	55330	46124	13879	30630	24015	36512
chloroplast	667	6822	7134	12281	18328	17976	55399	46126	13915	30649	24054	36551
chloroplast	668	6846	7146	12268	18344	17957	55393	46053	13913	30655	24035	36574
chloroplast	669	6857	7161	12284	18357	17980	55539	45963	13889	30671	24076	36605
chloroplast	670	6830	7189	12343	18377	18020	55708	46042	13918	30784	24143	36727
chloroplast	671	6809	7195	12375	18363	18038	55826	46211	13956	30845	24183	36761
chloroplast	672	6834	7221	12407	18422	18099	55924	46283	14081	30924	24225	36810
chloroplast	673	6841	7234	12414	18395	18108	56030	46393	14087	30948	24278	36886
chloroplast	674	6825	7241	12422	18392	18091	55936	46251	14145	30909	24229	36845
chloroplast	675	6816	7236	12418	18386	18096	55916	46276	14126	30901	24226	36866
chloroplast	676	6868	7264	12508	18512	18247	56376	46663	14143	31068	24397	37100
chloroplast	677	6936	7248	12442	18486	18198	56407	46544	14159	31108	24367	37087
chloroplast	678	6925	7258	12418	18475	18162	56250	46497	14131	31060	24377	37056
chloroplast	679	6904	7281	12421	18514	18182	56427	46609	14146	31136	24405	37157
chloroplast	680	6886	7282	12445	18493	18169	56444	46640	14136	31167	24454	37180
chloroplast	681	6863	7268	12443	18499	18152	56410	46562	14142	31147	24439	37190
chloroplast	682	6840	7270	12425	18455	18100	56329	46577	14138	31161	24439	37206
chloroplast	683	6856	7247	12441	18376	18025	56309	46557	14081	31170	24433	37229
chloroplast	684	6825	7267	12479	18420	18071	56437	46647	14125	31251	24505	37322
chloroplast	685	6796	7293	12480	18452	18063	56460	46545	14177	31293	24506	37316
chloroplast	686	6801	7301	12530	18564	18111	56649	46730	14182	31412	24543	37446
chloroplast	687	6791	7300	12538	18543	18076	56510	46693	14226	31371	24542	37407
chloroplast	688	6770	7292	12553	18520	18066	56510	46678	14219	31348	24553	37444
chloroplast	689	6777	7321	12563	18545	18092	56640	46941	14238	31412	24600	37562
chloroplast	690	6776	7326	12575	18566	18095	56614	46905	14264	31399	24581	37556
chloroplast	691	6766	7314	12536	18518	18046	56518	46879	14230	31349	24548	37500
chloroplast	692	6834	7348	12530	18511	18006	56448	46927	14271	31306	24541	37460
chloroplast	693	6861	7373	12541	18545	18010	56572	46973	14297	31288	24596	37448
chloroplast	694	6881	7390	12566	18554	18028	56521	46812	14364	31273	24618	37464
chloroplast	695	6882	7405	12604	18607	18074	56630	46905	14414	31355	24637	37545
chloroplast	696	6951	7410	12591	18574	18060	56684	46965	14396	31408	24632	37584
chloroplast	697	7008	7415	12573	18595	18078	56754	46999	14371	31429	24648	37586
chloroplast	698	6990	7440	12595	18685	18124	56816	47109	14439	31467	24705	37620
chloroplast	699	6997	7441	12621	18755	18180	56958	47225	14472	31564	24800	37697
chloroplast	700	7047	7449	12622	18800	18225	57075	47261	14477	31612	24844	37748
chloroplast	701	7073	7453	12609	18692	18152	56881	47178	14486	31527	24754	37655
chloroplast	702	7121	7458	12600	18679	18146	56822	47130	14490	31486	24764	37633
chloroplast	703	7101	7475	12615	18674	18165	56830	47173	14443	31476	24782	37667
chloroplast	704	7080	7458	12610	18617	18131	56714	47043	14379	31468	24737	37605
chloroplast	705	7071	7443	12576	18522	18034	56523	46937	14345	31364	24664	37460
chloroplast	706	7083	7432	12577	18580	18046	56559	46777	14399	31392	24694	37498
chloroplast	707	7118	7418	12612	18554	18071	56619	46794	14372	31440	24737	37554
chloroplast	708	7129	7422	12608	18516	18015	56542	46758	14336	31404	24698	37523
chloroplast	709	7129	7428	12611	18498	18011	56532	46542	14363	31373	24662	37481
chloroplast	710	7150	7435	12648	18571	18065	56654	46619	14335	31438	24673	37558
chloroplast	711	7151	7437	12676	18627	18094	56677	46631	14396	31437	24680	37546
chloroplast	712	7134	7440	12641	18585	18107	56620	46582	14415	31432	24672	37483
chloroplast	713	7154	7451	12656	18578	18127	56618	46633	14483	31440	24688	37528
chloroplast	714	7153	7463	12686	18620	18157	56721	46762	14481	31539	24746	37670
chloroplast	715	7168	7482	12684	18663	18188	56818	46777	14477	31627	24792	37698
chloroplast	716	7167	7465	12645	18609	18182	56764	46580	14443	31556	24761	37605
chloroplast	717	7150	7447	12638	18592	18190	56684	46478	14454	31564	24723	37560
chloroplast	718	7136	7445	12638	18530	18146	56644	46406	14426	31544	24676	37540
chloroplast	719	7153	7432	12639	18529	18155	56707	46250	14393	31579	24666	37551
chloroplast	720	7159	7458	12631	18460	18120	56549	46100	14405	31508	24601	37424
chloroplast	721	7185	7474	12654	18500	18164	56695	46134	14399	31565	24666	37447
chloroplast	722	7254	7497	12731	18556	18237	56942	46356	14394	31688	24768	37586
chloroplast	723	7217	7508	12753	18592	18273	57056	46574	14417	31742	24792	37619
chloroplast	724	7206	7531	12730	18613	18253	56952	46403	14469	31693	24749	37549
chloroplast	725	7264	7550	12754	18633	18331	57015	46487	14499	31753	24783	37596
chloroplast	726	7302	7548	12769	18722	18397	57148	46538	14490	31799	24872	37651
chloroplast	727	7277	7556	12777	18759	18425	57134	46532	14500	31833	24876	37698
chloroplast	728	7290	7557	12765	18803	18485	57109	46471	14524	31877	24922	37702
chloroplast	729	7333	7570	12758	18837	18481	57103	46355	14573	31904	24952	37704
chloroplast	730	7339	7572	12750	18801	18456	57026	46294	14538	31852	24917	37651
chloroplast	731	7307	7560	12707	18721	18408	56870	46146	14505	31774	24872	37530
chloroplast	732	7282	7545	12678	18679	18375	56750	46047	14492	31716	24830	37480
chloroplast	733	7258	7544	12649	18653	18349	56607	45883	14511	31698	24793	37401
chloroplast	734	7295	7547	12658	18636	18322	56540	45829	14452	31669	24817	37408
chloroplast	735	7297	7553	12676	18618	18310	56512	45877	14442	31686	24805	37420
chloroplast	736	7299	7557	12703	18642	18305	56505	45806	14493	31658	24811	37431
chloroplast	737	7276	7544	12692	18622	18278	56457	45778	14443	31567	24776	37369
chloroplast	738	7249	7533	12610	18538	18226	56309	45719	14434	31482	24685	37308
chloroplast	739	7246	7550	12596	18519	18227	56306	45679	14471	31471	24715	37326
chloroplast	740	7250	7518	12573	18471	18171	56132	45532	14470	31384	24650	37254
chloroplast	741	7226	7544	12585	18531	18192	56178	45473	14515	31390	24671	37305
chloroplast	742	7216	7563	12593	18499	18137	56203	45442	14532	31418	24668	37323
chloroplast	743	7222	7578	12563	18504	18084	56134	45417	14535	31411	24627	37246
chloroplast	744	7236	7600	12593	18590	18153	56225	45659	14632	31472	24670	37312
chloroplast	745	7217	7598	12574	18600	18148	56284	46015	14627	31527	24662	37310
chloroplast	746	7238	7597	12539	18557	18129	56100	45857	14621	31436	24596	37227
chloroplast	747	7272	7597	12534	18534	18103	56015	45785	14615	31386	24573	37180
chloroplast	748	7283	7585	12535	18485	18087	55976	45832	14594	31378	24537	37180
chloroplast	749	7227	7557	12509	18423	18038	55872	45731	14582	31304	24482	37073
chloroplast	750	7186	7548	12478	18335	17983	55735	45595	14538	31304	24496	37058
chloroplast	751	7179	7529	12466	18334	17961	55749	45644	14551	31310	24498	37078
chloroplast	752	7166	7511	12420	18217	17905	55516	45572	14531	31191	24390	36934
chloroplast	753	7153	7534	12444	18287	17941	55593	45763	14544	31231	24450	36963
chloroplast	754	7155	7565	12461	18360	17996	55667	45648	14584	31290	24480	37005
chloroplast	755	7176	7570	12453	18375	17998	55694	45552	14563	31278	24493	37070
chloroplast	756	7201	7576	12474	18395	18003	55746	45579	14628	31293	24514	37067
chloroplast	757	7188	7560	12473	18402	17993	55837	45715	14603	31352	24511	37088
chloroplast	758	7202	7556	12450	18419	18032	55803	45684	14660	31380	24550	37117
chloroplast	759	7181	7550	12425	18443	18006	55726	45579	14646	31304	24508	37032
chloroplast	760	7185	7562	12403	18468	18054	55744	45544	14639	31287	24485	37028
chloroplast	761	7190	7568	12435	18578	18116	55926	45651	14628	31375	24531	37120
chloroplast	762	7198	7569	12457	18602	18128	55929	45588	14596	31412	24503	37137
chloroplast	763	7182	7546	12397	18586	18036	55650	45377	14528	31230	24401	36964
chloroplast	764	7151	7551	12404	18620	18073	55739	45464	14558	31265	24397	37027
chloroplast	765	7131	7563	12379	18575	18039	55693	45505	14543	31225	24402	37009
chloroplast	766	7098	7570	12340	18480	18005	55555	45438	14565	31171	24385	36908
chloroplast	767	7055	7567	12329	18475	17994	55497	45469	14588	31131	24391	36851
chloroplast	768	7068	7592	12354	18512	18045	55595	45426	14612	31216	24415	36911
chloroplast	769	7047	7555	12331	18521	18069	55639	45424	14584	31223	24401	36973
chloroplast	770	7032	7558	12315	18525	18087	55627	45405	14578	31209	24354	36949
chloroplast	771	7044	7548	12319	18529	18094	55576	45320	14571	31163	24369	36920
chloroplast	772	7032	7565	12304	18497	18098	55499	45234	14565	31128	24338	36864
chloroplast	773	7023	7551	12295	18491	18102	55607	45269	14521	31161	24372	36877
chloroplast	774	7014	7579	12347	18509	18127	55832	45401	14535	31246	24426	36968
chloroplast	775	7025	7587	12311	18439	18070	55699	45194	14552	31151	24352	36875
chloroplast	776	6995	7583	12349	18452	18076	55792	45204	14575	31195	24391	36952
chloroplast	777	6951	7585	12351	18419	18060	55875	45235	14552	31237	24391	36933
chloroplast	778	6894	7586	12318	18309	17961	55653	44994	14523	31166	24304	36804
chloroplast	779	6893	7617	12319	18298	17938	55600	44976	14608	31150	24358	36791
chloroplast	780	6877	7611	12315	18308	17938	55702	44978	14609	31207	24392	36842
chloroplast	781	6864	7578	12330	18256	17904	55669	44970	14586	31190	24411	36864
chloroplast	782	6881	7579	12305	18195	17835	55542	44739	14541	31114	24390	36796
chloroplast	783	6891	7604	12355	18238	17919	55687	44810	14601	31229	24429	36937
chloroplast	784	6874	7605	12347	18256	17926	55751	44920	14594	31212	24440	36946
chloroplast	785	6879	7630	12391	18370	18009	55996	45068	14652	31308	24527	37037
chloroplast	786	6857	7639	12405	18384	18032	56047	45074	14647	31351	24522	37105
chloroplast	787	6840	7632	12388	18317	17984	55941	44954	14629	31303	24441	37001
chloroplast	788	6819	7643	12392	18342	17939	55922	44973	14653	31245	24418	36947
chloroplast	789	6792	7654	12446	18437	18007	56124	45121	14680	31348	24511	37091
chloroplast	790	6774	7655	12436	18392	17957	56095	45061	14628	31315	24498	37114
chloroplast	791	6781	7653	12412	18345	17897	56104	44862	14602	31299	24491	37102
chloroplast	792	6779	7669	12426	18360	17904	56191	45025	14629	31338	24500	37171
chloroplast	793	6726	7634	12383	18280	17794	56068	45060	14604	31238	24444	37102
chloroplast	794	6673	7659	12339	18254	17757	56034	44965	14637	31230	24444	37108
chloroplast	795	6623	7668	12327	18212	17725	55944	44882	14628	31177	24421	37028
chloroplast	796	6622	7670	12286	18132	17640	55755	44675	14626	31051	24346	36886
chloroplast	797	6602	7655	12284	18201	17636	55774	44766	14664	31059	24291	36874
chloroplast	798	6547	7643	12265	18209	17603	55743	44792	14694	31023	24239	36771
chloroplast	799	6545	7664	12285	18224	17629	55825	45021	14706	31094	24274	36814
chloroplast	800	6554	7650	12303	18262	17675	55946	45104	14687	31201	24360	36906
chloroplast	801	6528	7656	12269	18274	17635	55818	45040	14748	31129	24299	36817
chloroplast	802	6498	7647	12274	18310	17599	55734	44968	14769	31103	24256	36703
chloroplast	803	6502	7628	12308	18349	17697	55974	45082	14810	31185	24341	36848
chloroplast	804	6510	7655	12351	18465	17809	56258	45257	14847	31323	24442	36979
chloroplast	805	6537	7684	12383	18534	17914	56551	45427	14887	31421	24498	37109
chloroplast	806	6502	7687	12373	18535	17912	56539	45299	14866	31417	24507	37073
chloroplast	807	6515	7669	12368	18507	17899	56485	45197	14825	31344	24477	37039
chloroplast	808	6502	7640	12342	18442	17855	56396	45177	14758	31250	24429	36992
chloroplast	809	6506	7636	12349	18422	17829	56358	45147	14741	31231	24419	37013
chloroplast	810	6513	7661	12401	18518	17885	56443	45284	14768	31305	24459	37110
chloroplast	811	6492	7670	12384	18493	17834	56480	45231	14743	31283	24410	37098
chloroplast	812	6488	7653	12390	18468	17794	56386	45128	14699	31225	24380	37083
chloroplast	813	6471	7616	12362	18438	17787	56279	45149	14704	31207	24330	37017
chloroplast	814	6464	7624	12374	18433	17779	56294	45094	14715	31182	24335	36989
chloroplast	815	6455	7625	12343	18403	17748	56294	45088	14685	31212	24346	36990
chloroplast	816	6436	7628	12331	18399	17728	56281	45144	14710	31205	24335	36993
chloroplast	817	6447	7625	12336	18371	17712	56203	45257	14697	31165	24303	36952
chloroplast	818	6478	7653	12330	18324	17692	56248	45383	14750	31187	24360	37016
chloroplast	819	6497	7621	12289	18259	17612	55989	45521	14692	31123	24292	36907
chloroplast	820	6476	7610	12245	18231	17569	55877	45325	14684	31130	24279	36852
chloroplast	821	6465	7599	12233	18212	17556	55873	45275	14641	31128	24254	36893
chloroplast	822	6479	7585	12227	18177	17521	55789	45273	14535	31065	24247	36845
chloroplast	823	6407	7581	12201	18142	17457	55652	45149	14517	31005	24183	36747
chloroplast	824	6429	7576	12228	18160	17475	55740	45235	14486	31052	24306	36845
chloroplast	825	6453	7558	12224	18103	17442	55605	45276	14469	31058	24310	36753
chloroplast	826	6411	7553	12133	17953	17283	55227	44890	14428	30908	24150	36563
chloroplast	827	6359	7545	12161	17941	17284	55146	44909	14401	30868	24185	36543
chloroplast	828	6388	7542	12190	17909	17267	55274	44965	14391	30918	24164	36608
chloroplast	829	6350	7544	12200	17888	17290	55277	44928	14377	30900	24191	36587
chloroplast	830	6347	7586	12223	17933	17367	55523	45044	14424	30976	24244	36737
chloroplast	831	6343	7607	12242	17923	17355	55552	45034	14436	30962	24241	36750
chloroplast	832	6411	7634	12277	17980	17409	55695	45094	14474	31054	24296	36824
chloroplast	833	6435	7670	12292	18071	17484	55785	45083	14533	31151	24326	36877
chloroplast	834	6439	7662	12272	18053	17480	55810	45068	14482	31196	24274	36901
chloroplast	835	6393	7633	12294	18029	17486	55830	45015	14461	31209	24317	36959
chloroplast	836	6380	7648	12228	17855	17391	55495	44745	14450	31025	24223	36744
chloroplast	837	6401	7659	12259	17896	17456	55621	44840	14442	31076	24235	36805
chloroplast	838	6457	7711	12316	17984	17542	55926	45078	14505	31214	24322	36929
chloroplast	839	6472	7687	12302	17944	17506	55786	44800	14465	31143	24268	36813
chloroplast	840	6462	7696	12287	17928	17520	55809	44912	14454	31175	24299	36838
chloroplast	841	6525	7704	12317	17940	17509	55898	45034	14456	31232	24350	36926
chloroplast	842	6589	7651	12311	17835	17458	55748	44918	14361	31172	24288	36822
chloroplast	843	6623	7653	12338	17849	17476	55840	44967	14383	31219	24271	36851
chloroplast	844	6607	7634	12355	17898	17506	55847	45064	14352	31205	24256	36857
chloroplast	845	6607	7630	12359	17940	17555	55864	45070	14334	31222	24264	36886
chloroplast	846	6621	7612	12344	17950	17529	55729	44983	14311	31159	24252	36822
chloroplast	847	6653	7579	12303	17795	17443	55409	44836	14242	31006	24174	36668
chloroplast	848	6653	7578	12278	17758	17479	55328	44809	14213	31002	24130	36655
chloroplast	849	6658	7595	12237	17725	17439	55228	44713	14249	30935	24063	36600
chloroplast	850	6660	7594	12246	17682	17406	55192	44718	14243	30930	24050	36579
chloroplast	851	6700	7599	12276	17752	17513	55406	44840	14238	31064	24132	36669
chloroplast	852	6747	7614	12290	17792	17540	55448	44866	14254	31160	24148	36729
chloroplast	853	6752	7595	12279	17779	17520	55381	44862	14255	31156	24133	36723
chloroplast	854	6752	7603	12284	17772	17533	55450	44860	14281	31133	24137	36786
chloroplast	855	6724	7578	12249	17726	17485	55321	44791	14246	31089	24086	36750
chloroplast	856	6706	7591	12250	17712	17479	55327	44785	14214	31094	24085	36728
chloroplast	857	6710	7600	12230	17783	17500	55409	44874	14221	31135	24106	36751
chloroplast	858	6712	7582	12200	17763	17497	55442	44808	14242	31127	24081	36759
chloroplast	859	6714	7586	12168	17696	17418	55328	44605	14216	31060	24016	36712
chloroplast	860	6737	7569	12115	17582	17326	55147	44448	14191	30991	23965	36576
chloroplast	861	6731	7566	12106	17531	17299	55091	44316	14140	30990	23922	36533
chloroplast	862	6714	7592	12154	17551	17302	55221	44406	14159	31076	23964	36638
chloroplast	863	6718	7594	12155	17596	17332	55308	44397	14139	31135	23999	36652
chloroplast	864	6716	7589	12147	17523	17289	55175	44226	14133	31013	23921	36475
chloroplast	865	6727	7584	12131	17526	17258	55038	44182	14127	30948	23863	36465
chloroplast	866	6730	7589	12136	17593	17293	55075	44310	14160	30937	23857	36471
chloroplast	867	6762	7602	12143	17673	17334	55182	44441	14174	30990	23923	36462
chloroplast	868	6783	7613	12115	17666	17333	55188	44416	14203	30960	23936	36405
chloroplast	869	6768	7607	12077	17586	17263	54967	44289	14153	30870	23844	36310
chloroplast	870	6791	7574	12082	17599	17276	55031	44329	14151	30923	23885	36385
chloroplast	871	6772	7553	12055	17546	17211	54864	44299	14136	30855	23819	36339
chloroplast	872	6764	7536	11998	17509	17147	54696	44164	14078	30751	23741	36217
chloroplast	873	6844	7533	11995	17511	17159	54685	43998	14077	30758	23733	36247
chloroplast	874	6851	7517	11989	17500	17253	54759	43912	14013	30791	23718	36249
chloroplast	875	6847	7497	11947	17492	17195	54691	43938	14106	30722	23641	36178
chloroplast	876	6864	7521	12003	17513	17199	54767	43982	14124	30770	23681	36253
chloroplast	877	6889	7513	12033	17526	17204	54862	44066	14142	30773	23750	36332
chloroplast	878	6910	7517	12053	17550	17185	54959	44161	14159	30823	23776	36380
chloroplast	879	6936	7523	12053	17539	17206	54996	44257	14144	30811	23816	36422
chloroplast	880	6951	7516	12058	17559	17231	55023	44300	14164	30848	23809	36448
chloroplast	881	6978	7528	12083	17581	17273	55119	44388	14179	30888	23843	36509
chloroplast	882	7011	7554	12105	17614	17307	55214	44455	14255	30914	23891	36591
chloroplast	883	7049	7538	12114	17561	17277	55264	44547	14203	30913	23878	36564
chloroplast	884	7067	7572	12110	17573	17288	55291	44527	14266	30934	23872	36571
chloroplast	885	7089	7591	12079	17559	17275	55247	44434	14251	30901	23875	36535
chloroplast	886	7084	7596	12034	17532	17268	55135	44384	14217	30862	23835	36502
chloroplast	887	7152	7608	12044	17535	17282	55101	44370	14246	30913	23883	36537
chloroplast	888	7173	7596	12052	17560	17303	55078	44306	14234	30919	23850	36504
chloroplast	889	7205	7601	12060	17517	17288	55041	44243	14224	30881	23853	36472
chloroplast	890	7246	7617	12044	17553	17326	55098	44351	14225	30964	23884	36492
chloroplast	891	7243	7614	12032	17537	17321	55073	44344	14216	30967	23885	36466
chloroplast	892	7278	7579	11965	17485	17280	54819	44233	14135	30864	23793	36316
chloroplast	893	7326	7547	11940	17392	17250	54662	44121	14082	30797	23731	36225
chloroplast	894	7375	7534	11943	17381	17259	54762	44110	14029	30827	23749	36242
chloroplast	895	7398	7542	11926	17346	17259	54630	43767	14044	30777	23722	36214
chloroplast	896	7427	7548	11917	17363	17281	54651	43863	14074	30736	23748	36223
chloroplast	897	7460	7554	11924	17339	17275	54612	43868	14102	30719	23730	36178
chloroplast	898	7432	7565	11898	17345	17293	54583	43827	14140	30725	23730	36170
chloroplast	899	7429	7577	11937	17353	17298	54624	43791	14116	30721	23706	36163
chloroplast	900	7457	7601	11946	17412	17353	54684	43855	14143	30720	23707	36200
chloroplast	901	7467	7624	11946	17408	17405	54691	43803	14169	30697	23710	36214
chloroplast	902	7492	7651	11971	17449	17405	54767	43848	14196	30706	23730	36222
chloroplast	903	7506	7641	11964	17415	17399	54768	43846	14186	30722	23694	36254
chloroplast	904	7439	7663	11979	17409	17417	54815	43937	14242	30806	23731	36292
chloroplast	905	7447	7654	11991	17410	17415	54953	43992	14259	30846	23755	36259
chloroplast	906	7445	7677	12022	17430	17433	55049	44072	14238	30925	23788	36351
chloroplast	907	7464	7705	12035	17415	17462	55073	44122	14258	30933	23820	36359
chloroplast	908	7436	7724	12042	17369	17477	55211	44233	14277	30950	23837	36427
chloroplast	909	7391	7728	12026	17380	17458	55192	44204	14318	30939	23813	36395
chloroplast	910	7386	7702	12023	17341	17368	55062	44117	14293	30899	23799	36335
chloroplast	911	7377	7700	12005	17259	17298	54955	44018	14307	30831	23735	36271
chloroplast	912	7392	7726	12014	17283	17348	55059	43950	14386	30862	23764	36332
chloroplast	913	7428	7717	12034	17291	17392	55177	44058	14346	30956	23800	36417
chloroplast	914	7465	7748	12044	17283	17407	55261	44082	14393	30954	23835	36405
chloroplast	915	7482	7743	12053	17317	17411	55274	43996	14379	30965	23821	36434
chloroplast	916	7482	7767	12046	17326	17406	55266	43962	14384	30977	23829	36488
chloroplast	917	7498	7765	12059	17333	17431	55417	44030	14338	31029	23842	36560
chloroplast	918	7491	7761	12047	17270	17390	55327	44016	14339	30950	23808	36518
chloroplast	919	7443	7760	12069	17222	17324	55109	43968	14372	30924	23751	36422
chloroplast	920	7425	7804	12102	17227	17384	55161	44075	14414	30973	23815	36488
chloroplast	921	7440	7396	12112	17235	17412	55234	44135	14471	31024	23839	36544
chloroplast	922	7462	7410	12115	17253	17409	55272	44287	14478	31014	23868	36552
chloroplast	923	7442	7413	12061	17106	17284	54895	43993	14464	30874	23759	36418
chloroplast	924	7419	7360	12001	16999	17210	54619	43778	14418	30768	23650	36282
chloroplast	925	7403	7348	11995	17004	17199	54693	43884	14414	30800	23696	36309
chloroplast	926	7427	7761	11935	16931	17114	54480	43743	14416	30714	23622	36199
chloroplast	927	7433	7740	11910	16898	17091	54301	43653	14391	30623	23562	36125
chloroplast	928	7478	7733	11914	16928	17116	54359	43751	14349	30649	23568	36111
chloroplast	929	7514	7747	11980	17065	17205	54547	43834	14339	30709	23620	36204
chloroplast	930	7556	7772	12019	17177	17304	54663	43936	14355	30781	23659	36293
chloroplast	931	7551	7794	12018	17252	17323	54689	43915	14394	30795	23656	36287
chloroplast	932	7535	7784	12012	17231	17335	54692	44020	14383	30781	23622	36269
chloroplast	933	7522	7771	12004	17218	17330	54685	43989	14356	30768	23635	36277
chloroplast	934	7552	7785	12016	17194	17311	54712	43991	14369	30754	23642	36306
chloroplast	935	7525	7791	12003	17146	17283	54672	43968	14358	30739	23635	36306
chloroplast	936	7527	7820	12016	17176	17302	54746	43994	14387	30796	23698	36323
chloroplast	937	7528	7810	12010	17130	17275	54707	43991	14364	30803	23700	36344
chloroplast	938	7524	7807	12010	17113	17296	54704	44028	14396	30761	23711	36362
chloroplast	939	7492	7826	11996	17141	17338	54665	43990	14407	30822	23743	36408
chloroplast	940	7481	7838	11999	17157	17353	54647	43965	14421	30847	23730	36457
chloroplast	941	7511	7837	12015	17131	17363	54612	44099	14389	30929	23792	36541
chloroplast	942	7451	7849	12014	17125	17371	54598	43920	14442	30886	23786	36551
chloroplast	943	7385	7843	11998	17115	17401	54546	43820	14395	30873	23766	36459
chloroplast	944	7356	7835	11982	17039	17311	54367	43735	14364	30782	23706	36312
chloroplast	945	7377	7831	12026	17100	17376	54614	43898	14422	30892	23753	36434
chloroplast	946	7382	7841	12047	17145	17408	54799	44040	14436	30980	23824	36577
chloroplast	947	7393	7841	12055	17080	17410	54741	43971	14351	30944	23799	36559
chloroplast	948	7359	7841	12046	17089	17456	54684	43973	14314	30924	23794	36598
chloroplast	949	7344	7819	12019	17072	17409	54625	43746	14319	30881	23773	36516
chloroplast	950	7333	7827	12030	17118	17417	54624	43833	14334	30888	23767	36511
chloroplast	951	7339	7826	12061	17142	17449	54688	43844	14265	30903	23793	36571
chloroplast	952	7308	7821	12036	17109	17437	54656	43860	14221	30857	23778	36543
chloroplast	953	7325	7805	11975	17005	17284	54237	43683	14172	30734	23658	36310
chloroplast	954	7327	7806	11960	16970	17264	54222	43788	14180	30745	23640	36371
chloroplast	955	7339	7805	11974	16973	17229	54177	43824	14206	30757	23663	36362
chloroplast	956	7361	7808	11980	16976	17211	54146	43814	14214	30712	23683	36369
chloroplast	957	7407	7822	11978	16979	17218	54125	43823	14246	30697	23658	36317
chloroplast	958	7383	7843	11979	16997	17233	54167	43791	14293	30750	23683	36331
chloroplast	959	7373	7835	11963	16978	17213	54166	43848	14253	30745	23658	36303
chloroplast	960	7381	7837	11965	16975	17226	54144	43725	14258	30703	23642	36242
chloroplast	961	7370	7852	11970	16967	17227	54100	43725	14250	30677	23667	36240
chloroplast	962	7391	7852	11945	16943	17237	54059	43655	14264	30657	23622	36186
chloroplast	963	7366	7835	11950	16929	17218	54009	43602	14207	30651	23614	36155
chloroplast	964	7347	7823	11918	16883	17175	53852	43530	14190	30607	23538	36075
chloroplast	965	7367	7838	11934	16950	17194	53968	43566	14213	30630	23569	36073
chloroplast	966	7425	7855	11995	17067	17302	54156	43683	14183	30750	23626	36203
chloroplast	967	7442	7879	11990	17068	17264	54210	43768	14194	30783	23639	36204
chloroplast	968	7417	7871	12003	17142	17281	54160	43721	14178	30750	23614	36155
chloroplast	969	7427	7899	12023	17158	17305	54183	43631	14182	30736	23625	36251
chloroplast	970	7464	7897	12028	17168	17322	54121	43717	14224	30666	23606	36213
chloroplast	971	7467	7918	12004	17217	17364	54153	43722	14251	30613	23622	36191
chloroplast	972	7480	7931	12033	17260	17436	54235	43697	14276	30662	23630	36222
chloroplast	973	7475	7946	12054	17315	17481	54289	43794	14282	30686	23661	36267
chloroplast	974	7402	7926	12044	17319	17463	54198	43912	14278	30617	23573	36128
chloroplast	975	7381	7938	12008	17262	17398	54012	43591	14259	30496	23467	36024
chloroplast	976	7372	7911	12048	17346	17488	54106	43759	14228	30518	23528	36087
chloroplast	977	7334	7913	12031	17345	17460	54011	43698	14244	30483	23460	36023
chloroplast	978	7333	7923	12007	17387	17475	53972	43714	14225	30416	23458	35996
chloroplast	979	7295	7960	12020	17458	17482	54141	43802	14316	30536	23508	36129
chloroplast	980	7260	7920	11978	17334	17358	53871	43662	14253	30448	23408	35979
chloroplast	981	7222	7896	11955	17273	17300	53687	43608	14251	30438	23375	35884
chloroplast	982	7197	7880	11938	17190	17256	53677	43755	14204	30383	23349	35809
chloroplast	983	7198	7890	11953	17210	17251	53784	43845	14238	30404	23399	35884
chloroplast	984	7158	7894	11903	17127	17169	53505	43626	14212	30236	23323	35694
chloroplast	985	7156	7880	11895	17144	17157	53404	43584	14189	30181	23257	35584
chloroplast	986	7162	7860	11934	17190	17203	53530	43697	14197	30276	23319	35693
chloroplast	987	7173	7866	11925	17216	17218	53583	43623	14166	30298	23320	35703
chloroplast	988	7145	7827	11884	17210	17202	53427	43478	14118	30259	23295	35635
chloroplast	989	7121	7822	11849	17224	17213	53344	43455	14142	30209	23281	35609
chloroplast	990	7119	7820	11859	17243	17207	53359	43385	14132	30184	23267	35577
chloroplast	991	7124	7836	11866	17263	17249	53403	43339	14177	30212	23254	35559
chloroplast	992	7137	7838	11854	17248	17225	53416	43377	14187	30232	23251	35602
chloroplast	993	7084	7818	11799	17164	17147	53233	43199	14153	30162	23184	35516
chloroplast	994	7044	7824	11762	17084	17078	53194	43063	14136	30133	23141	35444
chloroplast	995	7002	7814	11776	17058	17067	53253	43127	14102	30172	23204	35506
chloroplast	996	6987	7843	11770	17018	17085	53313	43115	14129	30159	23200	35514
chloroplast	997	6958	7847	11758	16995	17074	53268	43028	14153	30138	23157	35465
chloroplast	998	6928	7851	11753	16954	17018	53248	43012	14134	30094	23137	35471
chloroplast	999	6906	7832	11758	16928	17005	53311	43210	14093	30101	23157	35503
chloroplast	1000	6899	7838	11739	16907	16994	53258	43164	14085	30052	23162	35457
chloroplast	1001	6888	7808	11704	16822	16890	53021	43073	14092	29905	23085	35372
chloroplast	1002	6866	7815	11694	16775	16871	53013	43010	14083	29877	23054	35373
chloroplast	1003	6865	7826	11711	16793	16900	53151	43035	14098	29912	23077	35417
chloroplast	1004	6881	7853	11716	16819	16917	53174	43074	14110	29934	23091	35437
chloroplast	1005	6861	7878	11718	16808	16929	53240	43062	14126	29913	23107	35446
chloroplast	1006	6831	7883	11708	16725	16892	53244	43119	14139	29911	23110	35461
chloroplast	1007	6873	7889	11701	16628	16837	53084	42990	14109	29860	23048	35416
chloroplast	1008	6892	7932	11708	16631	16882	53141	43017	14140	29888	23093	35414
chloroplast	1009	6946	7953	11764	16690	16969	53339	43182	14170	30022	23170	35525
chloroplast	1010	6972	7967	11794	16723	17018	53342	43236	14213	30032	23200	35607
chloroplast	1011	6962	7996	11799	16725	17018	53336	43352	14211	30063	23210	35662
chloroplast	1012	6981	8025	11823	16727	17073	53506	43467	14281	30086	23259	35759
chloroplast	1013	6975	8026	11839	16671	17025	53415	43481	14280	30059	23254	35729
chloroplast	1014	6954	7984	11802	16609	16995	53255	43438	14249	30007	23183	35677
chloroplast	1015	6996	7971	11819	16548	17027	53333	43433	14268	30027	23232	35684
chloroplast	1016	7022	7991	11835	16527	17054	53520	43474	14310	30097	23303	35804
chloroplast	1017	7030	7987	11830	16468	17006	53443	43495	14372	30023	23233	35741
chloroplast	1018	7000	7982	11836	16477	17010	53369	43625	14339	29998	23221	35775
chloroplast	1019	7018	8005	11875	16522	17078	53614	43771	14457	30068	23284	35844
chloroplast	1020	7084	8020	11871	16528	17117	53627	43782	14471	30048	23309	35819
chloroplast	1021	7094	8030	11863	16512	17124	53668	43808	14499	30064	23339	35831
chloroplast	1022	7095	8027	11842	16421	17093	53616	43801	14499	30066	23356	35836
chloroplast	1023	7082	8016	11824	16360	17044	53513	43717	14448	29965	23302	35750
chloroplast	1024	7087	8025	11818	16332	16946	53441	43653	14470	29960	23293	35754
chloroplast	1025	7151	8011	11814	16263	16911	53454	43724	14337	29994	23331	35769
chloroplast	1026	7153	7990	11769	16162	16855	53331	43689	14352	29981	23262	35670
chloroplast	1027	7116	8002	11748	16180	16865	53315	43672	14422	29976	23220	35597
chloroplast	1028	7177	7993	11737	16134	16864	53262	43674	14405	29901	23185	35556
chloroplast	1029	7136	8012	11756	16133	16852	53275	43687	14485	29923	23204	35552
chloroplast	1030	7096	8026	11737	16048	16818	53231	43722	14517	29879	23190	35464
chloroplast	1031	7103	8018	11776	16089	16859	53312	43762	14559	29935	23209	35553
chloroplast	1032	7149	8020	11805	16122	16939	53466	43873	14543	30004	23221	35641
chloroplast	1033	7204	8032	11785	16129	16938	53365	43773	14607	29952	23195	35647
chloroplast	1034	7197	8010	11786	16082	16898	53345	43774	14599	29911	23196	35589
chloroplast	1035	7175	7978	11785	16040	16865	53325	43805	14585	29902	23164	35571
chloroplast	1036	7233	7969	11805	16026	16875	53418	43765	14591	29952	23225	35635
chloroplast	1037	7289	7975	11834	16040	16947	53589	43816	14625	30021	23237	35756
chloroplast	1038	7286	7991	11840	16023	16927	53657	43867	14624	30058	23277	35785
chloroplast	1039	7283	7983	11848	15976	16916	53687	43933	14622	30092	23283	35824
chloroplast	1040	7304	7977	11861	15946	16926	53747	43909	14601	30104	23363	35873
chloroplast	1041	7312	7992	11859	15909	16893	53732	43873	14634	30050	23340	35858
chloroplast	1042	7301	8018	11875	15898	16914	53812	43903	14645	30063	23362	35919
chloroplast	1043	7305	8038	11906	15902	16915	53884	43890	14668	30093	23398	35937
chloroplast	1044	7321	8032	11896	15881	16908	53880	43801	14650	30076	23405	35920
chloroplast	1045	7323	8051	11903	15923	16954	54025	43847	14682	30155	23461	36030
chloroplast	1046	7299	8027	11899	15901	16943	54044	43860	14672	30202	23444	36014
chloroplast	1047	7290	8034	11907	15935	16962	54193	43968	14660	30255	23489	36087
chloroplast	1048	7279	8016	11943	15915	16960	54273	44025	14637	30271	23537	36159
chloroplast	1049	7299	8011	11920	15885	16958	54288	44074	14674	30303	23557	36184
chloroplast	1050	7284	7994	11926	15851	16948	54371	44102	14675	30327	23584	36191
chloroplast	1051	7268	7971	11914	15808	16906	54403	44073	14652	30374	23576	36179
chloroplast	1052	7267	7965	11910	15761	16887	54441	44024	14612	30364	23606	36222
chloroplast	1053	7282	7956	11925	15750	16888	54552	44097	14630	30339	23622	36218
chloroplast	1054	7249	7918	11863	15683	16802	54372	43943	14599	30210	23532	36093
chloroplast	1055	7252	7915	11838	15615	16778	54241	43907	14592	30159	23493	36062
chloroplast	1056	7237	7916	11798	15598	16766	54242	43840	14584	30097	23492	36039
chloroplast	1057	7246	7907	11826	15605	16783	54327	43695	14584	30109	23517	36083
chloroplast	1058	7282	7912	11838	15592	16803	54419	43674	14596	30104	23500	36081
chloroplast	1059	7307	7940	11865	15577	16874	54595	43789	14567	30141	23533	36161
chloroplast	1060	7311	7974	11867	15539	16872	54637	43784	14596	30124	23564	36171
chloroplast	1061	7368	7971	11898	15549	16957	54688	44026	14656	30193	23610	36226
chloroplast	1062	7376	7953	11890	15519	16923	54641	44176	14624	30169	23585	36207
chloroplast	1063	7344	7972	11896	15474	16926	54585	44205	14665	30101	23567	36220
chloroplast	1064	7359	7941	11895	15430	16907	54462	44444	14634	30097	23536	36222
chloroplast	1065	7374	7935	11899	15372	16907	54492	44438	14624	30103	23533	36213
chloroplast	1066	7364	7913	11954	15377	16952	54662	44566	14634	30155	23523	36264
chloroplast	1067	7319	7906	11967	15364	16949	54683	44564	14693	30140	23538	36276
chloroplast	1068	7359	7866	11944	15316	16900	54580	44435	14652	30086	23507	36156
chloroplast	1069	7368	7875	11925	15326	16951	54676	44423	14625	30108	23556	36191
chloroplast	1070	7385	7841	11926	15301	16883	54699	44364	14604	30129	23574	36204
chloroplast	1071	7397	7821	11921	15295	16862	54773	44429	14588	30146	23601	36197
chloroplast	1072	7393	7824	11925	15286	16885	54833	44345	14601	30145	23596	36229
chloroplast	1073	7396	7856	11987	15408	17015	55196	44683	14725	30293	23718	36359
chloroplast	1074	7433	7878	11985	15403	17038	55185	44726	14734	30244	23758	36356
chloroplast	1075	7468	7899	12001	15381	17036	55114	44709	14753	30215	23719	36303
chloroplast	1076	7501	7902	12032	15440	17114	55223	44847	14729	30258	23740	36335
chloroplast	1077	7488	7916	12020	15433	17084	55192	44893	14733	30235	23717	36337
chloroplast	1078	7520	7923	11981	15404	17076	55107	44893	14753	30169	23677	36314
chloroplast	1079	7537	7887	11915	15261	16998	54967	45011	14672	30085	23575	36181
chloroplast	1080	7552	7872	11869	15138	16918	54722	44841	14658	29950	23510	36063
chloroplast	1081	7560	7848	11869	15106	16960	54779	44876	14640	29953	23513	36054
chloroplast	1082	7633	7869	11890	15150	16989	54916	44894	14683	30047	23565	36152
chloroplast	1083	7651	7872	11854	15094	16913	54667	44798	14658	29926	23451	35960
chloroplast	1084	7643	7875	11867	15106	16910	54628	44860	14691	29956	23468	35913
chloroplast	1085	7675	7897	11888	15109	16979	54838	44963	14717	30039	23535	35987
chloroplast	1086	7665	7897	11870	15078	16965	54723	44900	14738	29971	23493	35935
chloroplast	1087	7667	7908	11895	15079	16993	54815	44987	14782	29962	23509	35957
chloroplast	1088	7707	7918	11960	15128	17024	55164	45121	14812	30122	23623	36096
chloroplast	1089	7679	7917	11936	15037	16941	55047	45086	14801	30010	23553	35967
chloroplast	1090	7695	7906	11937	14989	16899	55008	45050	14824	29933	23539	35889
chloroplast	1091	7710	7925	11956	14995	16891	55087	45025	14875	29893	23564	35877
chloroplast	1092	7701	7916	11943	14940	16868	54952	45004	14827	29899	23533	35774
chloroplast	1093	7691	7923	11950	14914	16851	54950	44986	14824	29881	23527	35731
chloroplast	1094	7750	7940	11991	15004	16956	55251	45224	14865	30024	23630	35889
chloroplast	1095	7769	7956	11952	14988	16957	55165	45194	14845	29983	23624	35846
chloroplast	1096	7796	7964	11960	14974	16984	55114	45201	14870	29954	23613	35809
chloroplast	1097	7838	7963	11966	14956	16952	55088	45231	14858	29939	23621	35802
chloroplast	1098	7849	7969	11972	14949	16957	55231	45245	14887	29969	23667	35828
chloroplast	1099	7848	7979	11969	14946	16945	55168	45240	14857	29927	23647	35823
chloroplast	1100	7853	7981	11964	14893	16920	55139	45099	14829	29852	23587	35790
chloroplast	1101	7894	8015	11966	14877	16962	55267	45184	14934	29920	23639	35850
chloroplast	1102	7859	8030	11969	14852	16989	55285	45148	14954	29934	23658	35871
chloroplast	1103	7851	8013	11955	14785	16969	55270	45065	14875	29885	23625	35870
chloroplast	1104	7842	8012	11949	14752	16946	55181	44948	14871	29829	23617	35754
chloroplast	1105	7851	8013	11947	14756	16992	55279	45012	14890	29826	23641	35746
chloroplast	1106	7904	8031	11956	14736	17044	55178	45013	14883	29801	23592	35706
chloroplast	1107	7904	8025	11950	14752	17037	55234	45135	14882	29818	23594	35748
chloroplast	1108	7837	8041	11946	14737	17052	55236	45259	14932	29802	23603	35762
chloroplast	1109	7851	8064	11970	14748	17109	55445	45484	14957	29900	23711	35855
chloroplast	1110	7809	8058	11934	14635	17018	55320	45403	14939	29891	23657	35802
chloroplast	1111	7807	8024	11927	14585	16971	55274	45322	14933	29869	23618	35765
chloroplast	1112	7827	8062	11972	14613	17033	55494	45457	14958	29970	23734	35881
chloroplast	1113	7814	8111	11987	14635	17082	55678	45490	15015	30009	23765	35949
chloroplast	1114	7824	8103	12004	14642	17125	55806	45623	15012	30052	23804	36001
chloroplast	1115	7829	8115	12018	14569	17094	55696	45599	15010	30004	23808	35966
chloroplast	1116	7742	8086	11942	14408	16963	55391	45332	14988	29862	23722	35796
chloroplast	1117	7688	8073	11948	14381	16979	55347	45113	15003	29843	23718	35814
chloroplast	1118	7701	8072	11973	14357	17034	55547	45181	14994	29916	23790	35913
chloroplast	1119	7732	8059	11963	14340	17025	55604	45039	14988	29922	23776	35847
chloroplast	1120	7700	8042	11929	14245	16960	55481	44839	14914	29840	23734	35738
chloroplast	1121	7643	8011	11911	14129	16860	55263	44658	14871	29788	23646	35666
chloroplast	1122	7676	8009	11869	14068	16784	55252	44710	14845	29822	23629	35641
chloroplast	1123	7696	8013	11934	14122	16868	55526	44839	14906	29933	23696	35762
chloroplast	1124	7687	8024	11910	14061	16847	55519	44679	14880	29904	23685	35787
chloroplast	1125	7683	8016	11911	14083	16860	55631	44769	14941	29891	23705	35802
chloroplast	1126	7639	8015	11855	13979	16790	55454	44636	14941	29826	23617	35661
chloroplast	1127	7632	7989	11806	13873	16728	55339	44539	14881	29729	23573	35573
chloroplast	1128	7599	7967	11805	13814	16683	55293	44437	14871	29719	23538	35499
chloroplast	1129	7554	7960	11781	13747	16677	55165	44353	14886	29618	23515	35400
chloroplast	1130	7566	7958	11787	13759	16727	55116	44373	14936	29589	23528	35343
chloroplast	1131	7558	8002	11822	13847	16852	55484	44604	14993	29713	23656	35522
chloroplast	1132	7538	8000	11844	13848	16879	55506	44761	14971	29697	23636	35538
chloroplast	1133	7476	8014	11824	13811	16867	55460	44752	14983	29666	23635	35496
chloroplast	1134	7436	7996	11862	13834	16907	55629	44963	14997	29741	23710	35583
chloroplast	1135	7412	8017	11859	13796	16943	55712	44979	14992	29748	23704	35646
chloroplast	1136	7437	8028	11851	13815	16942	55760	45003	14984	29733	23669	35619
chloroplast	1137	7409	8038	11876	13845	16990	55878	45117	15058	29793	23732	35743
chloroplast	1138	7355	8041	11848	13724	16914	55716	45003	15034	29730	23648	35656
chloroplast	1139	7372	8048	11837	13636	16817	55558	44886	15025	29674	23609	35555
chloroplast	1140	7357	8034	11843	13600	16803	55535	44949	15014	29673	23629	35577
chloroplast	1141	7382	8070	11843	13538	16811	55620	45036	15060	29724	23673	35662
chloroplast	1142	7384	8075	11822	13627	16796	55522	44948	15071	29679	23670	35596
chloroplast	1143	7406	8100	11834	13650	16823	55607	44999	15093	29723	23733	35635
chloroplast	1144	7417	8112	11853	13715	16858	55641	45051	15150	29778	23765	35701
chloroplast	1145	7418	8113	11817	13721	16800	55545	44941	15166	29703	23695	35586
chloroplast	1146	7368	8086	11818	13719	16783	55521	44954	15148	29723	23688	35625
chloroplast	1147	7451	8103	11878	13787	16846	55711	45021	15141	29799	23752	35720
chloroplast	1148	7468	8094	11905	13850	16885	55825	45136	15179	29847	23829	35776
chloroplast	1149	7473	8119	11915	13850	16895	55764	44989	15161	29862	23800	35766
chloroplast	1150	7476	8120	11919	13857	16869	55765	44944	15218	29869	23793	35783
chloroplast	1151	7474	8147	11969	13925	16906	55940	45035	15218	29935	23838	35885
chloroplast	1152	7473	8140	12005	13949	16929	56030	45200	15240	29974	23889	35925
chloroplast	1153	7466	8139	11979	13919	16882	55883	45177	15222	29940	23878	35872
chloroplast	1154	7467	8137	12002	14023	16925	55988	45310	15237	29958	23947	35921
chloroplast	1155	7456	8115	12046	14098	16958	56092	45480	15248	30034	23975	35997
chloroplast	1156	7432	8103	12049	14150	16988	56031	45368	15233	30043	23977	35947
chloroplast	1157	7450	8084	12053	14179	16965	55986	45331	15246	29980	23968	35923
chloroplast	1158	7453	8040	12065	14174	16936	56047	45414	15208	30017	23998	35940
chloroplast	1159	7400	8036	12050	14180	16901	56071	45367	15219	29959	24002	35910
chloroplast	1160	7360	8043	12050	14166	16861	56122	45317	15214	29969	23969	35840
chloroplast	1161	7387	8046	12078	14221	16879	56232	45390	15224	30030	24039	35918
chloroplast	1162	7373	8055	12090	14230	16837	56189	45355	15211	30047	24053	35898
chloroplast	1163	7373	8051	12086	14229	16850	56086	45290	15206	30011	24044	35867
chloroplast	1164	7389	8071	12123	14313	16876	56284	45414	15235	30096	24099	35964
chloroplast	1165	7386	8066	12128	14336	16844	56243	45350	15185	30061	24053	35959
chloroplast	1166	7389	8059	12149	14361	16808	56093	45186	15119	30029	24031	35871
chloroplast	1167	7379	8064	12173	14440	16875	56234	45249	15055	30106	24094	35950
chloroplast	1168	7360	8046	12171	14448	16886	56275	45207	15047	30149	24112	35935
chloroplast	1169	7320	8044	12171	14508	16867	56234	45201	15003	30135	24105	35948
chloroplast	1170	7340	8024	12167	14514	16845	56196	45310	14960	30123	24061	35914
chloroplast	1171	7322	8038	12184	14606	16928	56296	45385	14961	30182	24069	36027
chloroplast	1172	7280	8048	12217	14703	16980	56339	45357	15000	30194	24056	36027
chloroplast	1173	7265	8037	12237	14751	17006	56323	45471	15036	30260	24072	36062
chloroplast	1174	7263	8042	12269	14765	17027	56353	45485	15032	30212	24079	36055
chloroplast	1175	7226	8053	12270	14830	17032	56321	45312	15051	30225	24074	36074
chloroplast	1176	7206	8047	12249	14847	17043	56287	45268	15034	30151	24068	36027
chloroplast	1177	7169	8049	12228	14793	16993	56171	45189	14952	30126	24049	35979
chloroplast	1178	7222	8045	12264	14837	17010	56293	45305	14972	30193	24091	36051
chloroplast	1179	7182	8023	12243	14812	16977	56212	45322	14868	30182	24029	36015
chloroplast	1180	7179	8027	12259	14886	16988	56288	45256	14908	30205	24066	36105
chloroplast	1181	7200	8024	12227	14869	16943	56284	45310	14903	30157	24059	36075
chloroplast	1182	7202	8010	12189	14826	16850	56037	45217	14869	30112	24012	35957
chloroplast	1183	7217	8010	12182	14828	16862	56034	45154	14831	30102	24012	35954
chloroplast	1184	7247	8004	12174	14889	16874	56065	45134	14815	30105	23987	35939
chloroplast	1185	7234	8015	12192	14952	16934	56116	45162	14846	30128	24036	35998
chloroplast	1186	7227	8036	12220	15049	16950	56240	45334	14944	30138	24046	35987
chloroplast	1187	7234	8010	12214	15028	16886	56176	45319	14906	30087	24034	35925
chloroplast	1188	7227	8012	12253	15097	16959	56306	45382	14939	30154	24105	36030
chloroplast	1189	7200	8015	12272	15196	16990	56369	45384	14955	30190	24126	36024
chloroplast	1190	7238	8018	12285	15219	17005	56369	45432	14976	30145	24067	35962
chloroplast	1191	7239	8013	12336	15329	17096	56531	45527	14975	30255	24151	36026
chloroplast	1192	7244	8014	12340	15385	17110	56546	45542	14999	30266	24185	36027
chloroplast	1193	7252	8020	12364	15459	17196	56709	45644	15034	30283	24195	36119
chloroplast	1194	7248	8013	12390	15489	17207	56684	45688	15005	30303	24193	36160
chloroplast	1195	7243	7982	12376	15429	17143	56532	45546	15004	30210	24137	36045
chloroplast	1196	7249	7993	12382	15418	17135	56538	45656	14963	30246	24171	36079
chloroplast	1197	7240	7998	12400	15428	17144	56561	45699	14971	30315	24220	36116
chloroplast	1198	7236	8009	12355	15424	17091	56404	45565	14984	30257	24162	36002
chloroplast	1199	7246	8020	12360	15467	17123	56457	45553	14992	30251	24206	36007
chloroplast	1200	7279	8037	12365	15477	17106	56395	45520	15004	30221	24177	35992
chloroplast	1201	7285	8035	12393	15540	17125	56353	45569	14998	30208	24189	36004
chloroplast	1202	7317	8037	12407	15633	17173	56410	45632	15042	30278	24174	36062
chloroplast	1203	7381	8057	12398	15637	17158	56311	45449	15013	30260	24145	36021
chloroplast	1204	7407	8057	12439	15637	17193	56315	45506	14975	30286	24158	36039
chloroplast	1205	7393	8088	12498	15716	17218	56438	45598	15052	30388	24215	36162
chloroplast	1206	7409	8064	12513	15740	17240	56506	45698	15043	30422	24206	36203
chloroplast	1207	7375	8094	12517	15780	17241	56578	45693	15132	30452	24226	36262
chloroplast	1208	7416	8059	12465	15746	17135	56244	45418	15023	30339	24126	36088
chloroplast	1209	7432	8045	12434	15715	17062	55989	45301	14969	30279	24091	36016
chloroplast	1210	7427	8038	12438	15743	17067	56020	45317	14975	30323	24110	36071
chloroplast	1211	7453	8054	12440	15824	17075	56097	45172	14921	30332	24146	36146
chloroplast	1212	7461	8052	12441	15807	17051	56061	45176	14892	30347	24184	36109
chloroplast	1213	7455	8066	12446	15875	17068	56154	45325	14918	30400	24261	36126
chloroplast	1214	7459	8071	12457	15966	17096	56228	45165	14943	30429	24285	36173
chloroplast	1215	7470	8066	12434	16003	17111	56193	45274	15007	30410	24281	36142
chloroplast	1216	7487	8062	12387	15975	17059	56051	45154	15029	30339	24252	36047
chloroplast	1217	7526	8076	12378	16001	17069	55969	45091	14983	30324	24239	36085
chloroplast	1218	7550	8080	12359	16010	17054	55933	45145	14965	30310	24216	36091
chloroplast	1219	7534	8079	12382	15974	17042	55963	45090	14956	30303	24234	36118
chloroplast	1220	7537	8089	12379	16010	17069	55994	45079	14975	30295	24224	36092
chloroplast	1221	7552	8074	12343	15912	16997	55719	44875	14920	30159	24119	35995
chloroplast	1222	7539	8047	12345	15953	17024	55677	44859	14880	30175	24090	35977
chloroplast	1223	7531	8048	12351	16000	17051	55680	44754	14866	30151	24064	35997
chloroplast	1224	7546	8063	12345	16046	17059	55794	44811	14907	30210	24078	36032
chloroplast	1225	7540	8032	12343	16097	17087	55818	44886	14855	30215	24092	36044
chloroplast	1226	7548	8035	12332	16120	17082	55758	44889	14909	30148	24068	36004
chloroplast	1227	7579	8052	12406	16185	17162	55944	45114	14933	30232	24125	36096
chloroplast	1228	7606	8056	12425	16248	17221	56035	45203	14947	30306	24232	36183
chloroplast	1229	7650	8053	12399	16279	17197	55963	45115	14944	30308	24225	36161
chloroplast	1230	7650	8043	12421	16301	17200	56080	45228	14956	30373	24255	36214
chloroplast	1231	7653	8048	12431	16319	17177	56079	45218	14961	30338	24253	36193
chloroplast	1232	7664	8021	12410	16295	17129	55898	45191	14933	30257	24192	36101
chloroplast	1233	7696	8009	12441	16320	17175	56089	45375	14933	30341	24289	36257
chloroplast	1234	7726	8015	12448	16338	17202	56132	45276	14919	30369	24349	36330
chloroplast	1235	7725	7977	12452	16312	17122	55911	45137	14890	30247	24243	36214
chloroplast	1236	7726	7958	12488	16302	17117	55995	45244	14863	30289	24310	36299
chloroplast	1237	7685	7945	12436	16300	17085	55917	45149	14833	30280	24306	36292
chloroplast	1238	7717	7948	12394	16278	17097	55784	45013	14870	30267	24250	36278
chloroplast	1239	7725	7926	12401	16286	17079	55893	45107	14849	30272	24236	36294
chloroplast	1240	7736	7919	12412	16314	17087	55940	45141	14843	30340	24273	36341
chloroplast	1241	7789	7922	12419	16412	17214	56232	45303	14894	30465	24323	36453
chloroplast	1242	7754	7890	12392	16403	17198	56142	45219	14846	30414	24323	36385
chloroplast	1243	7751	7865	12365	16390	17181	56016	45223	14827	30380	24274	36357
chloroplast	1244	7773	7858	12376	16415	17228	56078	45227	14811	30363	24243	36397
chloroplast	1245	7779	7857	12408	16458	17243	56139	45297	14846	30379	24257	36464
chloroplast	1246	7790	7846	12415	16469	17240	56138	45227	14829	30386	24237	36438
chloroplast	1247	7796	7848	12424	16473	17242	56213	45227	14866	30383	24242	36488
chloroplast	1248	7722	7824	12426	16385	17146	55995	45087	14840	30323	24177	36394
chloroplast	1249	7690	7810	12420	16354	17144	55959	45110	14831	30295	24164	36386
chloroplast	1250	7695	7817	12444	16388	17179	56071	45230	14858	30348	24226	36424
chloroplast	1251	7695	7787	12441	16357	17126	56052	45197	14809	30291	24189	36356
chloroplast	1252	7708	7785	12446	16358	17107	56088	45175	14818	30300	24148	36360
chloroplast	1253	7705	7815	12511	16423	17184	56308	45387	14887	30380	24225	36517
chloroplast	1254	7713	7790	12496	16382	17116	56211	45266	14855	30280	24154	36422
chloroplast	1255	7704	7779	12495	16348	17045	56093	45174	14812	30238	24099	36393
chloroplast	1256	7757	7744	12447	16293	16959	56081	45127	14785	30184	24073	36364
chloroplast	1257	7787	7763	12503	16330	17016	56188	45150	14820	30243	24123	36410
chloroplast	1258	7787	7725	12524	16357	17006	56199	45130	14734	30253	24110	36393
chloroplast	1259	7758	7727	12516	16359	17008	56071	44905	14776	30180	24031	36286
chloroplast	1260	7809	7721	12519	16409	17083	56199	44992	14779	30176	24071	36342
chloroplast	1261	7819	7726	12515	16412	17100	56206	44978	14812	30164	24070	36347
chloroplast	1262	7828	7686	12493	16384	17084	56134	45026	14767	30082	24000	36247
chloroplast	1263	7771	7660	12487	16373	17077	56107	45052	14768	30046	24013	36242
chloroplast	1264	7747	7670	12488	16403	17085	56109	45118	14778	30029	24047	36209
chloroplast	1265	7773	7655	12478	16413	17130	56108	45109	14766	29997	24031	36212
chloroplast	1266	7794	7669	12544	16477	17233	56339	45324	14793	30084	24087	36337
chloroplast	1267	7802	7692	12589	16552	17296	56526	45523	14825	30151	24157	36382
chloroplast	1268	7788	7682	12546	16505	17220	56256	45388	14838	30043	24033	36217
chloroplast	1269	7796	7660	12548	16487	17225	56253	45398	14835	30048	24063	36183
chloroplast	1270	7801	7676	12574	16522	17272	56335	45450	14874	30097	24089	36258
chloroplast	1271	7811	7710	12584	16527	17305	56369	45475	14932	30122	24102	36286
chloroplast	1272	7787	7696	12577	16492	17286	56360	45399	14978	30056	24124	36292
chloroplast	1273	7796	7663	12509	16351	17151	56012	45241	14932	29942	24030	36120
chloroplast	1274	7823	7648	12496	16306	17115	55925	45129	14909	29931	23997	36054
chloroplast	1275	7823	7661	12539	16407	17225	56152	45269	14931	30054	24102	36200
chloroplast	1276	7864	7670	12562	16460	17273	56307	45539	14950	30100	24164	36298
chloroplast	1277	7887	7674	12594	16508	17324	56408	45599	14979	30141	24191	36315
chloroplast	1278	7888	7672	12596	16547	17381	56468	45701	15001	30163	24199	36317
chloroplast	1279	7855	7618	12595	16552	17363	56377	45725	14918	30148	24123	36295
chloroplast	1280	7884	7614	12624	16532	17357	56471	45705	14891	30158	24105	36335
chloroplast	1281	7874	7596	12597	16510	17349	56330	45640	14833	30067	24044	36261
chloroplast	1282	7880	7588	12581	16529	17321	56271	45494	14858	30038	24034	36281
chloroplast	1283	7876	7556	12619	16532	17352	56301	45577	14825	29961	24012	36252
chloroplast	1284	7810	7572	12576	16508	17285	56110	45383	14854	29869	23918	36138
chloroplast	1285	7787	7541	12551	16480	17220	56004	45349	14844	29802	23909	36075
chloroplast	1286	7799	7537	12571	16477	17226	56102	45405	14855	29821	23972	36146
chloroplast	1287	7779	7528	12549	16340	17154	55939	45229	14867	29734	23897	36029
chloroplast	1288	7786	7513	12552	16311	17191	55988	45253	14862	29725	23887	36033
chloroplast	1289	7801	7534	12620	16434	17378	56399	45471	14914	29902	24014	36196
chloroplast	1290	7826	7554	12644	16472	17419	56447	45421	14976	29921	24027	36245
chloroplast	1291	7835	7503	12639	16472	17430	56361	45395	14911	29852	23986	36212
chloroplast	1292	7814	7516	12649	16472	17463	56409	45415	14919	29875	23987	36287
chloroplast	1293	7816	7476	12650	16451	17452	56322	45350	14900	29828	23931	36232
chloroplast	1294	7843	7458	12621	16375	17414	56206	45294	14830	29749	23900	36153
chloroplast	1295	7858	7447	12687	16396	17475	56333	45383	14873	29813	23964	36234
chloroplast	1296	7865	7453	12708	16451	17508	56401	45417	14930	29837	24011	36261
chloroplast	1297	7841	7458	12654	16408	17472	56260	45298	14920	29784	23946	36140
chloroplast	1298	7799	7454	12636	16397	17458	56211	45164	14903	29734	23900	36086
chloroplast	1299	7787	7424	12633	16397	17476	56243	45161	14909	29748	23896	36058
chloroplast	1300	7820	7414	12658	16408	17504	56269	45232	14868	29749	23920	36047
chloroplast	1301	7804	7384	12642	16343	17478	56167	45126	14834	29707	23870	35947
chloroplast	1302	7824	7375	12610	16306	17445	56081	44967	14864	29665	23851	35879
chloroplast	1303	7766	7359	12615	16301	17474	56149	45020	14865	29667	23823	35900
chloroplast	1304	7759	7346	12588	16176	17411	56018	44895	14876	29646	23757	35819
chloroplast	1305	7714	7368	12580	16116	17364	55928	44768	14895	29601	23736	35733
chloroplast	1306	7742	7358	12588	16093	17372	55979	44766	14903	29565	23717	35703
chloroplast	1307	7727	7379	12589	16083	17409	56090	44869	14918	29589	23744	35711
chloroplast	1308	7730	7386	12595	16118	17430	55987	45053	14907	29543	23735	35674
chloroplast	1309	7691	7361	12580	16069	17420	55879	45029	14856	29509	23685	35637
chloroplast	1310	7694	7349	12575	16121	17510	56024	45149	14872	29531	23752	35774
chloroplast	1311	7668	7351	12567	16100	17526	56099	45213	14937	29526	23775	35763
chloroplast	1312	7656	7306	12510	16105	17546	55951	45170	14888	29459	23723	35666
chloroplast	1313	7634	7294	12497	16125	17557	56067	45333	14923	29474	23731	35700
chloroplast	1314	7617	7297	12508	16163	17621	56050	45364	14936	29488	23742	35710
chloroplast	1315	7639	7295	12491	16130	17611	55998	45338	14957	29454	23734	35637
chloroplast	1316	7604	7282	12502	16146	17666	56138	45471	14987	29506	23762	35683
chloroplast	1317	7613	7266	12484	16091	17583	56019	45433	14964	29411	23735	35648
chloroplast	1318	7588	7278	12542	16120	17626	56169	45502	15013	29469	23777	35691
chloroplast	1319	7597	7257	12570	16082	17669	56221	45545	14979	29511	23808	35722
chloroplast	1320	7580	7254	12526	16011	17604	56058	45273	14962	29420	23756	35623
chloroplast	1321	7568	7233	12515	15935	17518	55978	45234	14911	29346	23731	35483
chloroplast	1322	7551	7212	12516	15888	17514	56045	45218	14938	29358	23727	35523
chloroplast	1323	7558	7214	12505	15819	17481	56081	45124	14938	29358	23752	35511
chloroplast	1324	7527	7204	12505	15798	17442	56112	45202	14925	29422	23723	35523
chloroplast	1325	7496	7233	12540	15767	17477	56299	45283	14968	29464	23748	35604
chloroplast	1326	7530	7212	12570	15796	17497	56359	45278	14927	29503	23750	35687
chloroplast	1327	7527	7197	12580	15800	17519	56412	45232	14905	29512	23758	35699
chloroplast	1328	7532	7237	12556	15782	17508	56397	45123	14906	29503	23739	35668
chloroplast	1329	7526	7221	12565	15761	17507	56444	45093	14901	29475	23714	35651
chloroplast	1330	7548	7220	12592	15770	17512	56457	45119	14862	29496	23723	35680
chloroplast	1331	7545	7230	12601	15785	17559	56526	45111	14858	29540	23741	35698
chloroplast	1332	7551	7243	12628	15821	17614	56710	45263	14892	29586	23810	35786
chloroplast	1333	7534	7236	12620	15785	17597	56680	45255	14905	29541	23776	35740
chloroplast	1334	7516	7239	12594	15680	17579	56613	45251	14864	29510	23766	35758
chloroplast	1335	7494	7271	12643	15671	17627	56750	45364	14913	29549	23790	35853
chloroplast	1336	7519	7258	12633	15573	17619	56623	45354	14832	29528	23737	35809
chloroplast	1337	7521	7293	12630	15569	17640	56646	45349	14859	29497	23715	35753
chloroplast	1338	7551	7288	12592	15491	17586	56518	45256	14889	29394	23634	35596
chloroplast	1339	7513	7274	12551	15443	17555	56420	45248	14897	29321	23587	35527
chloroplast	1340	7510	7244	12525	15398	17522	56315	45149	14865	29310	23570	35510
chloroplast	1341	7485	7230	12483	15287	17409	56100	45077	14857	29202	23473	35409
chloroplast	1342	7425	7196	12494	15211	17382	56042	45100	14852	29166	23432	35351
chloroplast	1343	7431	7216	12515	15222	17428	56208	45320	14917	29262	23545	35455
chloroplast	1344	7443	7220	12505	15193	17425	56230	45446	14936	29230	23541	35492
chloroplast	1345	7375	7252	12531	15230	17473	56380	45537	14980	29246	23558	35564
chloroplast	1346	7371	7253	12547	15241	17505	56420	45412	14992	29190	23535	35527
chloroplast	1347	7364	7256	12533	15204	17493	56346	45340	14984	29112	23489	35468
chloroplast	1348	7391	7236	12536	15188	17515	56341	45366	14947	29093	23474	35432
chloroplast	1349	7396	7233	12558	15156	17537	56407	45459	14972	29171	23519	35505
chloroplast	1350	7401	7216	12562	15205	17565	56431	45501	14968	29171	23518	35512
chloroplast	1351	7383	7239	12555	15199	17552	56533	45522	14989	29200	23523	35513
chloroplast	1352	7360	7208	12529	15080	17452	56353	45387	14906	29077	23438	35360
chloroplast	1353	7345	7185	12505	15026	17441	56304	45367	14894	29030	23424	35350
chloroplast	1354	7349	7182	12484	15032	17440	56300	45354	14900	28988	23399	35333
chloroplast	1355	7363	7158	12412	14966	17415	56055	45242	14833	28852	23293	35171
chloroplast	1356	7367	7155	12404	14888	17376	55914	45152	14862	28741	23260	35091
chloroplast	1357	7315	7148	12422	14879	17424	55925	45287	14866	28742	23243	35068
chloroplast	1358	7286	7150	12457	14932	17472	56053	45659	14912	28785	23301	35132
chloroplast	1359	7288	7165	12490	14951	17558	56277	45781	14986	28819	23304	35153
chloroplast	1360	7289	7152	12521	14925	17564	56336	45894	14959	28771	23268	35114
chloroplast	1361	7211	7129	12515	14826	17519	56216	45802	14909	28694	23218	34997
chloroplast	1362	7187	7105	12508	14814	17541	56228	45628	14901	28655	23191	34977
chloroplast	1363	7155	7058	12488	14721	17482	56049	45345	14819	28535	23102	34822
chloroplast	1364	7160	7061	12488	14684	17520	56066	45257	14784	28513	23070	34807
chloroplast	1365	7140	7068	12489	14630	17488	56001	45140	14732	28478	23054	34773
chloroplast	1366	7096	7059	12499	14667	17495	55972	45212	14687	28499	23055	34798
chloroplast	1367	7080	7109	12554	14740	17630	56295	45407	14822	28657	23155	34907
chloroplast	1368	7034	7112	12572	14730	17662	56389	45414	14846	28704	23147	34945
chloroplast	1369	7020	7095	12548	14724	17607	56251	45401	14854	28625	23096	34863
chloroplast	1370	7006	7090	12541	14663	17582	56190	45408	14838	28566	23058	34850
chloroplast	1371	6998	7101	12557	14703	17611	56255	45451	14875	28622	23085	34890
chloroplast	1372	6976	7132	12577	14678	17611	56374	45524	14925	28626	23125	34940
chloroplast	1373	7011	7156	12629	14650	17646	56659	45737	14978	28765	23257	35081
chloroplast	1374	7039	7143	12649	14632	17637	56651	45749	14963	28744	23226	35137
chloroplast	1375	7020	7158	12639	14588	17612	56623	45571	15059	28758	23220	35145
chloroplast	1376	6995	7134	12624	14543	17577	56621	45574	14986	28799	23254	35163
chloroplast	1377	6981	7120	12562	14499	17529	56449	45335	14984	28691	23196	35075
chloroplast	1378	6964	7110	12558	14450	17500	56384	45335	15014	28637	23133	35020
chloroplast	1379	6966	7132	12584	14447	17546	56488	45278	15057	28651	23156	35079
chloroplast	1380	6948	7153	12596	14451	17561	56529	45228	15096	28637	23142	35042
chloroplast	1381	6931	7174	12601	14452	17624	56576	45217	15107	28691	23120	35094
chloroplast	1382	6934	7195	12601	14457	17672	56646	45195	15124	28735	23144	35102
chloroplast	1383	6904	7194	12587	14389	17669	56548	45068	15165	28717	23101	35038
chloroplast	1384	6929	7194	12564	14418	17632	56562	45210	15148	28757	23073	35076
chloroplast	1385	6952	7209	12609	14517	17718	56784	45413	15201	28894	23167	35223
chloroplast	1386	6944	7199	12567	14509	17689	56660	45273	15210	28816	23085	35101
chloroplast	1387	6934	7188	12594	14526	17726	56652	45233	15179	28765	23088	35086
chloroplast	1388	6927	7196	12641	14644	17829	56728	45363	15130	28815	23141	35165
chloroplast	1389	6913	7223	12709	14730	17948	56932	45472	15214	28947	23243	35327
chloroplast	1390	6871	7227	12714	14731	17964	56960	45599	15193	28940	23237	35344
chloroplast	1391	6826	7221	12695	14660	17872	56665	45435	15182	28800	23131	35211
chloroplast	1392	6845	7252	12771	14688	17922	56924	45612	15232	28898	23179	35351
chloroplast	1393	6854	7273	12808	14743	17999	57157	45675	15276	28946	23254	35426
chloroplast	1394	6818	7215	12749	14648	17904	56854	45513	15203	28830	23163	35243
chloroplast	1395	6779	7219	12736	14605	17868	56718	45352	15222	28769	23146	35168
chloroplast	1396	6763	7214	12741	14637	17898	56864	45592	15222	28773	23179	35235
chloroplast	1397	6734	7216	12769	14703	17999	57018	45678	15260	28850	23245	35308
chloroplast	1398	6775	7216	12784	14798	18144	57177	45832	15226	28891	23281	35424
chloroplast	1399	6801	7224	12799	14833	18198	57327	45882	15256	28921	23303	35460
chloroplast	1400	6824	7218	12842	14834	18248	57378	45916	15284	28979	23292	35528
chloroplast	1401	6774	7206	12841	14849	18278	57342	45960	15228	29007	23297	35586
chloroplast	1402	6756	7201	12870	14842	18267	57329	45971	15215	28991	23337	35601
chloroplast	1403	6726	7201	12833	14836	18225	57151	45784	15175	28931	23272	35440
chloroplast	1404	6710	7201	12831	14845	18228	57154	45786	15179	28916	23326	35463
chloroplast	1405	6674	7210	12848	14897	18283	57192	45805	15212	28957	23344	35493
chloroplast	1406	6707	7223	12852	14919	18300	57264	45886	15253	28985	23363	35535
chloroplast	1407	6664	7203	12806	14886	18286	57157	45798	15232	28915	23330	35500
chloroplast	1408	6655	7218	12815	14871	18296	57172	45822	15242	28917	23347	35525
chloroplast	1409	6710	7215	12865	14911	18300	57244	45958	15228	28968	23398	35647
chloroplast	1410	6754	7214	12876	14906	18288	57151	45926	15240	28953	23406	35595
chloroplast	1411	6750	7229	12921	14942	18352	57227	46038	15248	29027	23487	35668
chloroplast	1412	6750	7222	12923	14938	18313	57140	45904	15265	29068	23495	35701
chloroplast	1413	6718	7223	12921	14967	18354	57115	45832	15294	29121	23486	35697
chloroplast	1414	6723	7204	12929	14906	18312	57023	45714	15261	29141	23450	35693
chloroplast	1415	6697	7181	12919	14880	18273	57021	45732	15272	29191	23457	35731
chloroplast	1416	6710	7170	12869	14831	18214	56835	45573	15254	29126	23445	35648
chloroplast	1417	6700	7147	12854	14824	18235	56744	45481	15225	29106	23434	35639
chloroplast	1418	6702	7171	12901	14912	18338	57044	45720	15263	29221	23545	35796
chloroplast	1419	6719	7189	12905	14944	18337	56948	45665	15254	29200	23489	35811
chloroplast	1420	6710	7188	12914	14971	18371	57026	45698	15226	29221	23494	35834
chloroplast	1421	6750	7179	12953	15065	18412	57120	45887	15210	29259	23541	35932
chloroplast	1422	6860	7195	13045	15206	18544	57282	46075	15225	29337	23657	36104
chloroplast	1423	6877	7221	13055	15278	18594	57326	46107	15235	29341	23685	36127
chloroplast	1424	6941	7236	13086	15325	18634	57354	46216	15306	29358	23687	36201
chloroplast	1425	6943	7226	13095	15319	18621	57299	46284	15270	29333	23656	36200
chloroplast	1426	6936	7215	13116	15352	18610	57241	46109	15267	29350	23625	36198
chloroplast	1427	6931	7206	13127	15398	18654	57290	46301	15287	29384	23671	36296
chloroplast	1428	6931	7217	13134	15385	18645	57206	46228	15303	29366	23689	36317
chloroplast	1429	6910	7208	13133	15345	18665	57181	46207	15263	29355	23695	36281
chloroplast	1430	6917	7239	13130	15430	18702	57242	46314	15288	29405	23739	36314
chloroplast	1431	6887	7229	13139	15417	18699	57226	46441	15336	29412	23753	36342
chloroplast	1432	6871	7242	13137	15436	18775	57171	46250	15373	29402	23767	36295
chloroplast	1433	6883	7249	13094	15450	18790	57059	46178	15391	29421	23774	36240
chloroplast	1434	6884	7256	13137	15507	18880	57219	46399	15405	29488	23831	36371
chloroplast	1435	6896	7263	13166	15515	18915	57240	46572	15416	29510	23810	36410
chloroplast	1436	6891	7238	13163	15508	18908	57074	46546	15399	29477	23788	36360
chloroplast	1437	6924	7225	13163	15557	18989	57143	46631	15327	29547	23847	36385
chloroplast	1438	6966	7200	13143	15538	18904	56953	46533	15300	29462	23798	36282
chloroplast	1439	6981	7155	13111	15466	18774	56697	46462	15217	29353	23710	36236
chloroplast	1440	6970	7172	13148	15511	18774	56824	46566	15206	29413	23736	36232
chloroplast	1441	6972	7188	13145	15475	18776	56805	46545	15198	29425	23742	36176
chloroplast	1442	6973	7188	13188	15542	18830	56986	46613	15230	29473	23797	36247
chloroplast	1443	7002	7203	13192	15542	18835	56990	46636	15208	29494	23835	36332
chloroplast	1444	7005	7201	13184	15532	18817	56961	46566	15210	29480	23804	36279
chloroplast	1445	7006	7201	13112	15439	18750	56727	46449	15151	29369	23717	36158
chloroplast	1446	7061	7200	13128	15377	18749	56703	46442	15107	29347	23698	36154
chloroplast	1447	7110	7186	13152	15417	18768	56806	46558	15104	29401	23761	36252
chloroplast	1448	7165	7209	13180	15428	18821	56937	46682	15129	29490	23841	36295
chloroplast	1449	7176	7260	13190	15459	18848	56963	46774	15164	29547	23881	36348
chloroplast	1450	7189	7302	13210	15511	18926	57157	46873	15277	29651	23939	36482
chloroplast	1451	7200	7289	13191	15495	18906	57128	46935	15254	29615	23947	36466
chloroplast	1452	7244	7282	13187	15471	18875	56998	46953	15174	29567	23887	36396
chloroplast	1453	7260	7324	13207	15504	18918	57172	47091	15231	29639	23973	36510
chloroplast	1454	7280	7313	13236	15495	18933	57241	47147	15203	29653	24004	36524
chloroplast	1455	7301	7298	13243	15507	18971	57268	47180	15150	29705	24036	36615
chloroplast	1456	7301	7297	13254	15507	18981	57205	47193	15114	29683	24041	36647
chloroplast	1457	7325	7289	13268	15551	19027	57250	47190	15123	29746	24049	36688
chloroplast	1458	7347	7333	13304	15551	19040	57339	47129	15220	29765	24054	36749
chloroplast	1459	7351	7318	13318	15586	19092	57406	47254	15231	29808	24084	36769
chloroplast	1460	7343	7296	13292	15545	19021	57158	47198	15178	29734	24036	36615
chloroplast	1461	7378	7266	13256	15480	18955	57005	47098	15101	29660	23939	36518
chloroplast	1462	7416	7261	13273	15468	18927	56997	47090	15088	29648	23941	36544
chloroplast	1463	7457	7289	13322	15505	18993	57120	47117	15100	29737	23966	36585
chloroplast	1464	7473	7288	13299	15461	18960	57183	47177	15082	29715	23989	36550
chloroplast	1465	7490	7302	13304	15502	18988	57216	47292	15129	29781	24032	36617
chloroplast	1466	7530	7288	13214	15395	18880	56926	47091	15084	29662	23941	36476
chloroplast	1467	7555	7290	13236	15398	18912	56928	47008	15087	29687	23946	36488
chloroplast	1468	7574	7310	13214	15429	18971	57047	47046	15134	29723	23955	36559
chloroplast	1469	7605	7294	13170	15425	18919	56920	47011	15130	29661	23923	36499
chloroplast	1470	7640	7302	13172	15444	18940	57003	47046	15122	29721	23935	36625
chloroplast	1471	7656	7298	13162	15409	18929	56897	46936	15122	29731	23918	36635
chloroplast	1472	7621	7295	13140	15396	18894	56711	46877	15081	29674	23906	36568
chloroplast	1473	7592	7295	13155	15437	18916	56697	46975	15060	29692	23896	36593
chloroplast	1474	7551	7264	13109	15388	18878	56519	46811	15039	29574	23865	36530
chloroplast	1475	7518	7241	13074	15374	18847	56334	46714	15017	29503	23844	36441
chloroplast	1476	7521	7257	13067	15361	18859	56333	46733	15029	29490	23831	36394
chloroplast	1477	7525	7252	13109	15406	18915	56440	46838	15073	29552	23882	36447
chloroplast	1478	7501	7210	13111	15382	18928	56321	46797	15030	29520	23840	36405
chloroplast	1479	7492	7206	13096	15384	18920	56233	46675	15039	29496	23840	36389
chloroplast	1480	7486	7193	13071	15356	18944	56180	46737	14999	29510	23846	36376
chloroplast	1481	7488	7209	13117	15427	19022	56257	46903	15051	29590	23867	36486
chloroplast	1482	7493	7192	13103	15415	19044	56180	46813	15040	29561	23842	36433
chloroplast	1483	7477	7195	13124	15445	19069	56181	46812	15016	29594	23889	36456
chloroplast	1484	7485	7202	13168	15515	19145	56292	46939	15077	29692	23962	36548
chloroplast	1485	7486	7159	13121	15521	19120	56185	46840	15020	29686	23946	36499
chloroplast	1486	7440	7151	13096	15528	19106	56117	46754	14998	29629	23939	36456
chloroplast	1487	7416	7117	13101	15558	19105	56069	46779	14988	29650	23946	36516
chloroplast	1488	7405	7098	13123	15567	19101	56042	46841	14971	29674	23957	36554
chloroplast	1489	7387	7099	13156	15570	19136	55998	46884	14919	29700	23982	36621
chloroplast	1490	7366	7108	13157	15571	19121	55963	46856	14944	29678	23924	36573
chloroplast	1491	7382	7105	13150	15598	19184	56009	46868	14930	29669	23938	36572
chloroplast	1492	7357	7103	13141	15620	19189	55983	46888	14891	29676	23981	36580
chloroplast	1493	7279	7057	13100	15533	19082	55652	46672	14797	29528	23842	36394
chloroplast	1494	7270	7048	13113	15528	19099	55612	46588	14812	29542	23844	36377
chloroplast	1495	7282	7008	13113	15547	19084	55601	46756	14749	29583	23881	36402
chloroplast	1496	7269	7035	13120	15586	19090	55558	46786	14803	29592	23883	36429
chloroplast	1497	7265	7016	13163	15622	19133	55620	46888	14802	29641	23894	36471
chloroplast	1498	7265	7022	13205	15650	19159	55680	46935	14817	29695	23929	36544
chloroplast	1499	7230	7005	13157	15630	19060	55381	46750	14762	29540	23797	36364
chloroplast	1500	7180	6994	13154	15592	19022	55349	46787	14729	29515	23783	36334
chloroplast	1501	7151	7015	13205	15661	19080	55545	46902	14809	29614	23848	36473
chloroplast	1502	7158	7009	13189	15670	19111	55451	46890	14796	29593	23882	36481
chloroplast	1503	7167	6996	13177	15677	19110	55392	46852	14780	29572	23881	36431
chloroplast	1504	7176	6995	13188	15708	19144	55485	47030	14825	29616	23924	36451
chloroplast	1505	7189	6983	13197	15732	19180	55600	47139	14800	29619	23965	36465
chloroplast	1506	7195	6980	13201	15760	19240	55645	47237	14796	29713	23974	36504
chloroplast	1507	7200	6960	13168	15703	19199	55491	47259	14721	29599	23904	36402
chloroplast	1508	7200	6953	13178	15715	19201	55404	47197	14690	29571	23873	36382
chloroplast	1509	7161	6923	13179	15763	19164	55304	47286	14623	29621	23908	36429
chloroplast	1510	7062	6941	13161	15826	19223	55323	47394	14722	29701	23974	36454
chloroplast	1511	6995	6920	13115	15816	19169	55195	47397	14694	29649	23945	36396
chloroplast	1512	6973	6940	13116	15865	19167	55193	47394	14707	29656	23939	36419
chloroplast	1513	6962	6964	13130	15875	19166	55213	47444	14738	29709	23930	36469
chloroplast	1514	6954	6968	13148	15885	19146	55211	47480	14748	29754	23988	36470
chloroplast	1515	6935	6956	13153	15899	19174	55219	47532	14749	29783	23981	36492
chloroplast	1516	6921	6963	13149	15835	19131	55116	47434	14748	29746	23949	36448
chloroplast	1517	6870	6901	13109	15728	18995	54810	47309	14636	29627	23841	36320
chloroplast	1518	6861	6915	13111	15740	18994	54752	47240	14648	29634	23862	36314
chloroplast	1519	6850	6941	13155	15792	19069	54886	47297	14695	29752	23916	36421
chloroplast	1520	6810	6918	13133	15792	19063	54758	47333	14676	29765	23922	36407
chloroplast	1521	6767	6916	13105	15748	19018	54664	47296	14639	29722	23911	36377
chloroplast	1522	6718	6885	13098	15719	18971	54514	47166	14612	29682	23869	36295
chloroplast	1523	6604	6846	13020	15622	18827	53984	46880	14529	29436	23667	36064
chloroplast	1524	6576	6833	13027	15633	18844	54035	46954	14496	29512	23720	36056
chloroplast	1525	6525	6842	13076	15677	18923	54123	47117	14470	29595	23766	36169
chloroplast	1526	6519	6844	13094	15681	18960	54153	47117	14478	29594	23733	36118
chloroplast	1527	6506	6823	13120	15693	18991	54227	47167	14440	29624	23758	36148
chloroplast	1528	6471	6806	13137	15704	19002	54194	47099	14382	29571	23738	36130
chloroplast	1529	6433	6778	13114	15681	18982	54101	47068	14386	29569	23721	36101
chloroplast	1530	6432	6744	13110	15681	18969	54033	47112	14318	29560	23744	36107
chloroplast	1531	6407	6731	13124	15652	18913	53997	47182	14315	29512	23759	36065
chloroplast	1532	6365	6717	13146	15653	18897	53984	47227	14288	29531	23769	36134
chloroplast	1533	6359	6715	13174	15700	18931	54011	47304	14289	29527	23765	36114
chloroplast	1534	6346	6710	13203	15758	19017	54027	47312	14319	29513	23799	36136
chloroplast	1535	6326	6685	13156	15685	18970	53833	47331	14245	29420	23735	36057
chloroplast	1536	6307	6704	13172	15756	19048	54001	47474	14266	29502	23761	36159
chloroplast	1537	6296	6702	13137	15728	19007	53891	47498	14296	29510	23728	36120
chloroplast	1538	6226	6668	13071	15540	18837	53568	47256	14210	29378	23629	35892
chloroplast	1539	6168	6640	13013	15476	18764	53284	47163	14152	29286	23537	35757
chloroplast	1540	6129	6622	12997	15474	18778	53271	47113	14155	29259	23539	35704
chloroplast	1541	6123	6595	12998	15466	18772	53218	47182	14062	29269	23527	35687
chloroplast	1542	6118	6583	12957	15492	18771	53035	47047	14050	29166	23486	35628
chloroplast	1543	6116	6561	12922	15473	18727	52885	46890	14024	29141	23455	35598
chloroplast	1544	6100	6575	12933	15565	18790	52920	46877	14067	29213	23525	35678
chloroplast	1545	6099	6556	12947	15579	18870	52986	46855	14016	29264	23518	35729
chloroplast	1546	6087	6538	12931	15514	18796	52728	46595	13979	29243	23456	35659
chloroplast	1547	6057	6511	12843	15419	18666	52308	46379	13900	29094	23350	35434
chloroplast	1548	6004	6501	12822	15400	18597	52211	46147	13905	29066	23326	35369
chloroplast	1549	5929	6503	12833	15423	18596	52223	46011	13911	29109	23327	35385
chloroplast	1550	5923	6506	12808	15422	18565	52178	45769	13901	29114	23339	35377
chloroplast	1551	5911	6508	12807	15435	18599	52128	45551	13912	29115	23322	35364
chloroplast	1552	5906	6522	12808	15469	18694	52180	45427	13927	29173	23356	35393
chloroplast	1553	5868	6505	12837	15500	18734	52332	45367	13925	29223	23415	35505
chloroplast	1554	5833	6494	12851	15505	18749	52380	45243	13897	29265	23379	35519
chloroplast	1555	5832	6475	12831	15485	18740	52389	45114	13874	29282	23404	35520
chloroplast	1556	5803	6463	12848	15473	18752	52352	44907	13858	29288	23412	35540
chloroplast	1557	5770	6439	12855	15440	18704	52301	44778	13831	29282	23400	35497
chloroplast	1558	5754	6425	12841	15460	18711	52263	44580	13818	29281	23365	35457
chloroplast	1559	5742	6441	12806	15444	18726	52195	44295	13774	29255	23348	35401
chloroplast	1560	5736	6425	12793	15446	18711	52243	44109	13770	29270	23358	35445
chloroplast	1561	5739	6420	12782	15470	18699	52334	43922	13772	29332	23358	35529
chloroplast	1562	5717	6418	12782	15475	18719	52312	43825	13752	29325	23353	35555
chloroplast	1563	5701	6441	12816	15510	18716	52341	43715	13733	29384	23394	35632
chloroplast	1564	5684	6468	12829	15570	18792	52531	43606	13771	29451	23456	35766
chloroplast	1565	5695	6465	12844	15574	18837	52499	43373	13761	29481	23507	35811
chloroplast	1566	5685	6460	12877	15604	18859	52562	43322	13742	29495	23497	35878
chloroplast	1567	5687	6468	12861	15607	18839	52549	43126	13741	29519	23491	35910
chloroplast	1568	5695	6436	12838	15534	18769	52275	42782	13653	29452	23422	35759
chloroplast	1569	5669	6406	12821	15507	18752	52285	42681	13651	29466	23473	35746
chloroplast	1570	5665	6391	12818	15519	18749	52282	42622	13641	29500	23498	35776
chloroplast	1571	5684	6380	12757	15487	18722	52193	42417	13640	29460	23451	35663
chloroplast	1572	5686	6349	12641	15335	18591	51798	42070	13554	29293	23235	35386
chloroplast	1573	5712	6317	12600	15319	18605	51886	41875	13556	29345	23273	35429
chloroplast	1574	5756	6326	12582	15399	18657	52070	41774	13531	29390	23365	35536
chloroplast	1575	5763	6306	12504	15327	18578	51907	41458	13472	29301	23284	35425
chloroplast	1576	5763	6320	12445	15312	18604	51939	41239	13482	29322	23311	35430
chloroplast	1577	5760	6341	12432	15295	18609	51961	41130	13475	29371	23332	35388
chloroplast	1578	5754	6340	12433	15334	18667	52075	41145	13460	29450	23352	35503
chloroplast	1579	5760	6361	12470	15387	18643	52145	41097	13523	29465	23393	35568
chloroplast	1580	5753	6335	12469	15363	18674	52104	41042	13481	29457	23401	35618
chloroplast	1581	5767	6316	12477	15341	18643	52083	40905	13423	29471	23376	35613
chloroplast	1582	5769	6306	12493	15383	18673	52186	40895	13389	29577	23404	35729
chloroplast	1583	5792	6281	12502	15403	18689	52209	40784	13351	29628	23395	35782
chloroplast	1584	5815	6277	12531	15450	18737	52322	40797	13341	29657	23436	35795
chloroplast	1585	5810	6287	12525	15469	18741	52323	40647	13331	29672	23486	35762
chloroplast	1586	5780	6311	12487	15469	18721	52337	40569	13362	29652	23432	35685
chloroplast	1587	5815	6302	12508	15445	18656	52229	40511	13344	29588	23375	35679
chloroplast	1588	5842	6331	12551	15561	18797	52521	40628	13394	29792	23550	35935
chloroplast	1589	5841	6351	12522	15591	18845	52513	40535	13411	29801	23563	35920
chloroplast	1590	5829	6306	12461	15518	18846	52335	40364	13355	29733	23511	35862
chloroplast	1591	5823	6294	12433	15491	18821	52248	40281	13348	29676	23449	35818
chloroplast	1592	5823	6280	12422	15468	18856	52198	40253	13355	29693	23425	35775
chloroplast	1593	5841	6265	12445	15512	18958	52242	40302	13368	29711	23470	35762
chloroplast	1594	5851	6277	12456	15603	19026	52404	40364	13387	29767	23522	35883
chloroplast	1595	5833	6284	12465	15665	19072	52552	40413	13397	29794	23556	35930
chloroplast	1596	5807	6264	12415	15641	19014	52405	40238	13358	29763	23503	35834
chloroplast	1597	5800	6250	12373	15616	18978	52287	40084	13342	29674	23447	35773
chloroplast	1598	5790	6215	12321	15529	18900	51985	39858	13261	29540	23291	35631
chloroplast	1599	5774	6169	12312	15518	18884	51889	39709	13201	29430	23232	35588
chloroplast	1600	5797	6136	12297	15504	18884	51806	39635	13104	29419	23222	35551
chloroplast	1601	5838	6148	12297	15535	18922	51810	39643	13117	29439	23210	35533
chloroplast	1602	5841	6150	12312	15605	19008	51976	39671	13156	29537	23258	35640
chloroplast	1603	5822	6111	12302	15582	18974	51835	39449	13111	29512	23188	35548
chloroplast	1604	5807	6114	12265	15597	18974	51779	39411	13105	29487	23150	35552
chloroplast	1605	5781	6106	12250	15614	18992	51780	39427	13134	29476	23158	35533
chloroplast	1606	5780	6088	12191	15567	18901	51644	39308	13138	29415	23094	35447
chloroplast	1607	5769	6064	12164	15495	18826	51479	39234	13071	29349	23039	35348
chloroplast	1608	5760	6037	12138	15479	18842	51409	39099	13011	29366	22995	35329
chloroplast	1609	5793	6035	12143	15501	18834	51398	38957	13018	29343	22975	35311
chloroplast	1610	5828	6059	12203	15553	18921	51656	39146	13041	29502	23067	35473
chloroplast	1611	5865	6056	12210	15584	18999	51684	39091	13027	29511	23090	35507
chloroplast	1612	5892	6034	12183	15509	18951	51466	38894	12973	29419	23015	35399
chloroplast	1613	5923	6016	12158	15505	18903	51368	38756	12954	29349	23030	35350
chloroplast	1614	5934	6001	12143	15468	18843	51174	38674	12946	29308	22970	35327
chloroplast	1615	5934	5986	12122	15454	18865	51165	38588	12883	29270	22961	35334
chloroplast	1616	5949	6003	12136	15442	18843	51124	38586	12913	29236	22934	35331
chloroplast	1617	5993	5994	12089	15404	18819	51058	38543	12915	29210	22898	35303
chloroplast	1618	5992	5971	12055	15320	18694	50777	38350	12816	29073	22826	35194
chloroplast	1619	6009	5970	12037	15282	18691	50672	38233	12796	29045	22781	35142
chloroplast	1620	5969	5966	12097	15320	18723	50695	38268	12812	29048	22796	35090
chloroplast	1621	5989	5985	12112	15419	18802	51009	38400	12854	29183	22891	35249
chloroplast	1622	5993	5980	12109	15413	18839	51128	38463	12839	29225	22917	35285
chloroplast	1623	5990	5974	12057	15385	18798	51116	38322	12839	29152	22898	35239
chloroplast	1624	5970	5992	12074	15421	18808	51106	38350	12829	29178	22925	35236
chloroplast	1625	5995	5969	12069	15425	18781	51019	38266	12755	29139	22879	35162
chloroplast	1626	5993	5965	12047	15434	18743	50886	38151	12750	29085	22848	35086
chloroplast	1627	5989	5957	11988	15392	18695	50759	38077	12727	29003	22793	35054
chloroplast	1628	5975	5947	11969	15399	18695	50756	38069	12689	28998	22823	35041
chloroplast	1629	5989	5938	11945	15367	18651	50604	37955	12660	28948	22785	34968
chloroplast	1630	5988	5906	11906	15333	18569	50416	37873	12612	28809	22687	34859
chloroplast	1631	5992	5874	11858	15235	18423	50075	37517	12514	28611	22575	34643
chloroplast	1632	6008	5871	11868	15234	18393	50022	37445	12537	28571	22560	34599
chloroplast	1633	6049	5869	11885	15299	18423	50174	37638	12529	28666	22624	34716
chloroplast	1634	6034	5854	11862	15297	18391	50106	37515	12495	28632	22618	34681
chloroplast	1635	6019	5846	11840	15230	18327	49971	37387	12461	28527	22535	34535
chloroplast	1636	6030	5839	11890	15239	18343	49966	37368	12434	28593	22539	34545
chloroplast	1637	6038	5875	11893	15256	18364	50076	37356	12480	28645	22565	34647
chloroplast	1638	6035	5882	11875	15317	18461	50224	37380	12438	28694	22640	34734
chloroplast	1639	6046	5870	11827	15256	18373	50130	37194	12451	28636	22568	34645
chloroplast	1640	6057	5850	11854	15243	18370	50094	37168	12404	28632	22577	34636
chloroplast	1641	6071	5860	11887	15286	18404	50246	37263	12454	28741	22651	34744
chloroplast	1642	6076	5872	11905	15320	18443	50290	37269	12494	28758	22627	34795
chloroplast	1643	6085	5872	11899	15329	18450	50285	37247	12462	28809	22641	34855
chloroplast	1644	6088	5864	11873	15358	18433	50327	37200	12427	28822	22635	34836
chloroplast	1645	6075	5872	11862	15324	18472	50257	37086	12428	28829	22593	34842
chloroplast	1646	6057	5856	11848	15351	18501	50366	37099	12419	28930	22637	34909
chloroplast	1647	6042	5851	11817	15327	18457	50341	36986	12402	28891	22604	34918
chloroplast	1648	6036	5849	11785	15331	18503	50390	37016	12411	28939	22625	34932
chloroplast	1649	6025	5831	11834	15351	18567	50550	37107	12384	29009	22707	34983
chloroplast	1650	6029	5836	11836	15361	18625	50550	37088	12396	29063	22746	35049
chloroplast	1651	6002	5786	11770	15275	18567	50233	36916	12315	28886	22665	34894
chloroplast	1652	5973	5778	11779	15294	18560	50226	36857	12308	28869	22615	34853
chloroplast	1653	5960	5763	11792	15309	18569	50259	36850	12317	28900	22623	34884
chloroplast	1654	5952	5763	11791	15307	18569	50143	36627	12249	28897	22599	34886
chloroplast	1655	5962	5753	11785	15302	18545	50063	36624	12240	28905	22593	34896
chloroplast	1656	5953	5744	11794	15324	18527	49973	36454	12216	28879	22580	34884
chloroplast	1657	5945	5734	11767	15350	18515	49880	36377	12235	28874	22600	34902
chloroplast	1658	5944	5729	11783	15317	18518	49890	36160	12252	28897	22598	34921
chloroplast	1659	5938	5722	11780	15278	18548	49956	36106	12261	28911	22612	34904
chloroplast	1660	5910	5698	11786	15264	18554	50028	35689	12223	28918	22632	34979
chloroplast	1661	5899	5689	11810	15238	18585	50033	35424	12221	28963	22633	35014
chloroplast	1662	5868	5696	11805	15193	18542	49975	35168	12244	28991	22649	35031
chloroplast	1663	5854	5668	11793	15193	18579	50038	34900	12228	29030	22688	35110
chloroplast	1664	5851	5649	11751	15121	18530	49932	34540	12243	28993	22639	35054
chloroplast	1665	5816	5631	11760	15115	18518	49935	34235	12212	28990	22635	35032
chloroplast	1666	5767	5615	11757	15204	18591	50070	34001	12211	29005	22689	35084
chloroplast	1667	5713	5586	11729	15181	18586	49966	33652	12136	28922	22634	35000
chloroplast	1668	5692	5560	11747	15230	18620	50055	33415	12131	28959	22648	35047
chloroplast	1669	5660	5542	11763	15261	18648	50197	33186	12096	29014	22721	35129
chloroplast	1670	5669	5552	11770	15263	18631	50274	32865	12095	29047	22711	35179
chloroplast	1671	5662	5546	11816	15322	18735	50471	32706	12112	29134	22781	35265
chloroplast	1672	5609	5548	11813	15371	18810	50507	32458	12108	29197	22840	35341
chloroplast	1673	5589	5533	11820	15418	18868	50660	32221	12033	29263	22877	35346
chloroplast	1674	5560	5537	11789	15415	18861	50533	31848	12025	29165	22793	35245
chloroplast	1675	5514	5520	11755	15387	18796	50396	31509	11959	29020	22699	35100
chloroplast	1676	5519	5523	11740	15446	18812	50353	31204	11952	29008	22713	35117
chloroplast	1677	5483	5527	11709	15435	18784	50341	30905	11981	28986	22684	35059
chloroplast	1678	5457	5526	11685	15424	18769	50253	30706	11960	29001	22659	35004
chloroplast	1679	5444	5517	11689	15414	18771	50264	30512	11911	28978	22639	34996
chloroplast	1680	5422	5548	11710	15449	18828	50353	30346	11942	29019	22638	35023
chloroplast	1681	5398	5534	11685	15444	18825	50242	30137	11901	28995	22609	34986
chloroplast	1682	5390	5518	11680	15460	18845	50193	29927	11915	28984	22599	34915
chloroplast	1683	5393	5513	11643	15404	18818	50193	29758	11861	28983	22600	34945
chloroplast	1684	5352	5519	11633	15409	18791	50211	29498	11869	28991	22601	34944
chloroplast	1685	5311	5511	11610	15407	18815	50237	29261	11875	29037	22626	34950
chloroplast	1686	5353	5514	11627	15372	18804	50167	29004	11863	29036	22607	34899
chloroplast	1687	5335	5510	11651	15359	18784	50163	28782	11834	29000	22568	34879
chloroplast	1688	5288	5490	11683	15393	18813	50205	28628	11849	28994	22549	34933
chloroplast	1689	5267	5505	11688	15441	18899	50497	28512	11865	29072	22625	35045
chloroplast	1690	5298	5515	11637	15441	18880	50483	28289	11853	29113	22635	35113
chloroplast	1691	5297	5514	11580	15383	18800	50303	27965	11824	29049	22577	35035
chloroplast	1692	5315	5494	11520	15311	18738	50294	27801	11778	29044	22525	34972
chloroplast	1693	5267	5498	11505	15278	18696	50240	27691	11772	28992	22494	34938
chloroplast	1694	5262	5487	11480	15210	18654	50222	27554	11758	28965	22449	34924
chloroplast	1695	5292	5502	11468	15257	18674	50388	27803	11759	29029	22486	34966
chloroplast	1696	5310	5519	11474	15288	18710	50485	27865	11770	29041	22547	34987
chloroplast	1697	5312	5506	11460	15269	18671	50402	27734	11733	28966	22467	34928
chloroplast	1698	5305	5492	11412	15165	18572	50194	27709	11679	28846	22364	34752
chloroplast	1699	5300	5466	11372	15102	18494	49984	27649	11634	28726	22263	34662
chloroplast	1700	5306	5436	11329	15058	18424	49765	27660	11581	28610	22201	34507
chloroplast	1701	5279	5419	11295	15019	18323	49654	27694	11532	28523	22143	34380
chloroplast	1702	5263	5388	11254	15005	18227	49487	27729	11517	28437	22081	34261
chloroplast	1703	5238	5386	11202	14979	18209	49322	27827	11509	28388	22027	34162
chloroplast	1704	5274	5390	11203	14998	18255	49363	28103	11560	28410	22088	34199
chloroplast	1705	5297	5383	11194	14972	18249	49303	28259	11539	28393	22065	34164
chloroplast	1706	5300	5387	11230	15021	18290	49346	28433	11537	28424	22071	34132
chloroplast	1707	5291	5407	11203	15066	18323	49437	28562	11580	28439	22087	34168
chloroplast	1708	5316	5392	11166	15050	18334	49309	28650	11558	28426	22110	34208
chloroplast	1709	5310	5374	11166	15011	18276	49249	28813	11580	28388	22072	34192
chloroplast	1710	5293	5377	11192	15022	18280	49262	29062	11548	28355	22046	34147
chloroplast	1711	5306	5381	11164	15050	18322	49297	29222	11592	28333	22031	34109
chloroplast	1712	5314	5377	11103	15027	18282	49213	29240	11578	28252	21988	34024
chloroplast	1713	5283	5349	11062	14991	18266	49234	29422	11539	28221	21976	33991
chloroplast	1714	5272	5326	11051	14993	18271	49173	29497	11536	28222	21939	33920
chloroplast	1715	5260	5346	1001	14997	18245	49123	29613	11507	28118	21812	33808
chloroplast	1716	5279	5349	11041	15003	18270	49183	29782	11535	28142	21864	33746
chloroplast	1717	5280	5330	11035	14992	18282	49156	29931	11524	28125	21849	33733
chloroplast	1718	5260	5321	11019	14989	18296	49205	30053	11541	28109	21837	33787
chloroplast	1719	5257	5337	11035	15020	18341	49304	30261	11563	28175	21835	33842
chloroplast	1720	5262	5358	11046	15027	18353	49302	30381	11609	28160	21816	33834
chloroplast	1721	5249	5352	11071	15019	18364	49305	30668	11581	28139	21805	33843
chloroplast	1722	5230	5363	11121	15059	18375	49464	31384	11651	28183	21828	33874
chloroplast	1723	5247	5383	11149	15066	18366	49387	31586	11626	28127	21768	33860
chloroplast	1724	5260	5355	11157	15023	18319	49193	31947	11588	28067	21679	33693
chloroplast	1725	5271	5364	11221	15027	18329	49179	32124	11608	28100	21701	33662
chloroplast	1726	5262	5333	11255	14969	18281	49067	32405	11561	28032	21672	33611
chloroplast	1727	5245	5306	11276	14946	18210	48930	32335	11528	27945	21585	33564
chloroplast	1728	5240	5288	11274	14916	18154	48865	32405	11491	27900	21548	33438
chloroplast	1729	5244	5262	11273	14925	18192	48804	32407	11404	27856	21511	33374
chloroplast	1730	5250	5243	11237	14918	18141	48743	32384	11377	27805	21464	33322
chloroplast	1731	5238	5243	11202	14920	18101	48654	32324	11354	27728	21426	33263
chloroplast	1732	5218	5239	11185	14844	18023	48593	32344	11339	27705	21407	33149
chloroplast	1733	5193	5234	11192	14829	18013	48602	32408	11309	27654	21424	33167
chloroplast	1734	5171	5217	11199	14815	17975	48487	32289	11291	27657	21405	33156
chloroplast	1735	5157	5205	11175	14835	18001	48555	32381	11313	27689	21411	33212
chloroplast	1736	5153	5181	11193	14851	18052	48647	32513	11261	27721	21433	33323
chloroplast	1737	5125	5175	11178	14794	17990	48511	32395	11246	27657	21385	33198
chloroplast	1738	5130	5165	11149	14731	17929	48353	32365	11228	27543	21318	33061
chloroplast	1739	5112	5136	11127	14765	17959	48394	32445	11217	27565	21334	33048
chloroplast	1740	5110	5141	11119	14777	17930	48370	32461	11235	27570	21313	33054
chloroplast	1741	5102	5116	11136	14807	17908	48423	32518	11219	27601	21343	33074
chloroplast	1742	5081	5096	11122	14728	17800	48196	32350	11169	27486	21283	32919
chloroplast	1743	5082	5110	11089	14720	17749	48223	32383	11145	27522	21251	32949
chloroplast	1744	5108	5089	11068	14665	17721	48137	32400	11133	27492	21254	32906
chloroplast	1745	5097	5083	11061	14636	17720	48092	32402	11134	27511	21267	32928
chloroplast	1746	5084	5097	11053	14688	17754	48229	32571	11169	27532	21261	32966
chloroplast	1747	5059	5107	11088	14670	17759	48271	32649	11224	27568	21289	33026
chloroplast	1748	5069	5101	11117	14718	17798	48426	32850	11275	27593	21351	33067
chloroplast	1749	5058	5116	11154	14717	17796	48532	33029	11306	27665	21413	33144
chloroplast	1750	5072	5137	11177	14731	17795	48551	33134	11317	27623	21385	33146
chloroplast	1751	5087	5140	11167	14701	17767	48529	33123	11306	27633	21400	33150
chloroplast	1752	5111	5145	11205	14752	17800	48670	33300	11358	27641	21461	33178
chloroplast	1753	5118	5156	11198	14748	17772	48579	33279	11355	27595	21422	33122
chloroplast	1754	5098	5154	11192	14792	17800	48625	33437	11376	27639	21446	33139
chloroplast	1755	5091	5153	11231	14755	17787	48599	33474	11354	27625	21409	33108
chloroplast	1756	5091	5154	11231	14777	17836	48664	33542	11351	27659	21445	33154
chloroplast	1757	5103	5157	11223	14735	17788	48526	33313	11361	27549	21385	33086
chloroplast	1758	5087	5124	11198	14686	17698	48383	33138	11291	27464	21331	32984
chloroplast	1759	5052	5132	11182	14660	17674	48357	33306	11281	27460	21352	32988
chloroplast	1760	5047	5111	11158	14602	17608	48160	33091	11268	27315	21253	32839
chloroplast	1761	5040	5107	11134	14591	17549	48088	33079	11281	27296	21261	32820
chloroplast	1762	5060	5113	11139	14633	17582	48203	33174	11298	27343	21303	32846
chloroplast	1763	5068	5093	11160	14586	17547	48170	33179	11252	27323	21244	32805
chloroplast	1764	5076	5112	11137	14638	17580	48274	33172	11280	27319	21291	32821
chloroplast	1765	5036	5099	11131	14622	17507	48169	33120	11243	27258	21212	32721
chloroplast	1766	5041	5071	11132	14622	17506	48183	33093	11180	27252	21219	32723
chloroplast	1767	5063	5058	11171	14630	17539	48216	33111	11152	27252	21208	32714
chloroplast	1768	5081	5043	11172	14608	17500	48086	33062	11125	27222	21184	32642
chloroplast	1769	5074	5032	11163	14572	17429	48034	33083	11101	27202	21139	32610
chloroplast	1770	5067	5025	11183	14566	17432	48126	33188	11101	27221	21168	32658
chloroplast	1771	5057	5018	11215	14574	17420	48039	33216	11116	27192	21161	32615
chloroplast	1772	5061	5018	11203	14584	17394	48045	33231	11100	27185	21126	32626
chloroplast	1773	5071	5012	11190	14561	17386	47923	33219	11055	27170	21086	32570
chloroplast	1774	5079	5009	11250	14568	17408	47995	33241	11056	27219	21099	32608
chloroplast	1775	5092	4993	11257	14510	17385	47919	33207	11050	27188	21059	32581
chloroplast	1776	5085	4981	11259	14497	17415	47963	33252	11027	27192	21064	32626
chloroplast	1777	5081	4999	11299	14544	17439	47985	33308	11038	27238	21092	32645
chloroplast	1778	5084	5018	11328	14535	17394	47883	33235	11064	27181	21038	32563
chloroplast	1779	5108	5019	11321	14578	17461	48043	33364	11069	27246	21079	32637
chloroplast	1780	5106	5031	11325	14562	17472	48069	33240	11094	27260	21096	32615
chloroplast	1781	5114	5021	11324	14507	17456	48064	33267	11097	27289	21102	32563
chloroplast	1782	5151	5029	11348	14514	17484	48189	33434	11069	27366	21159	32626
chloroplast	1783	5135	5019	11367	14444	17436	48092	33285	11039	27298	21082	32525
chloroplast	1784	5121	5000	11304	14366	17354	47871	33109	11002	27161	20951	32351
chloroplast	1785	5111	4994	11267	14353	17337	47811	33073	10986	27148	20944	32318
chloroplast	1786	5117	4994	11279	14324	17343	47796	33109	10998	27119	20936	32322
chloroplast	1787	5083	4968	11265	14307	17362	47738	33147	10932	27076	20979	32213
chloroplast	1788	5083	4956	11245	14268	17251	47565	33176	10917	27015	20917	32112
chloroplast	1789	5121	4961	11243	14309	17285	47571	33209	10906	27047	20935	32144
chloroplast	1790	5107	4965	11262	14332	17301	47626	33282	10941	27056	20977	32153
chloroplast	1791	5085	4950	11234	14337	17281	47443	33314	10875	26961	20905	32067
chloroplast	1792	5076	4931	11193	14275	17193	47259	33226	10850	26853	20859	31952
chloroplast	1793	5072	4925	11190	14290	17206	47283	33287	10876	26834	20861	31889
chloroplast	1794	5081	4924	11193	14287	17236	47284	33338	10880	26819	20841	31886
chloroplast	1795	5085	4911	11225	14276	17214	47261	33388	10832	26804	20872	31818
chloroplast	1796	5079	4905	11242	14256	17202	47182	33420	10795	26761	20866	31754
chloroplast	1797	5086	4904	11272	14306	17269	47194	33509	10830	26773	20896	31706
chloroplast	1798	5093	4894	11276	14297	17246	47142	33563	10780	26693	20864	31639
chloroplast	1799	5123	4902	11274	14240	17223	47051	33501	10780	26659	20839	31633
chloroplast	1800	5140	4908	11238	14258	17188	47040	33514	10776	26655	20834	31596
chloroplast	1801	5122	4901	11252	14272	17189	47046	33544	10739	26668	20837	31610
chloroplast	1802	5099	4899	11269	14237	17203	47011	33543	10734	26664	20836	31587
chloroplast	1803	5094	4915	11267	14257	17221	47002	33586	10740	26670	20825	31587
chloroplast	1804	5108	4912	11268	14253	17217	47066	33703	10732	26652	20853	31606
chloroplast	1805	5067	4909	11280	14254	17209	47082	33748	10725	26684	20846	31618
chloroplast	1806	5046	4909	11286	14237	17190	47164	33749	10724	26676	20848	31557
chloroplast	1807	5038	4888	11292	14163	17113	47064	33517	10634	26621	20802	31426
chloroplast	1808	5034	4879	11258	14156	17095	47031	33463	10593	26616	20814	31357
chloroplast	1809	5001	4881	11169	14182	17096	46979	33333	10634	26614	20783	31338
chloroplast	1810	4989	4886	11111	14146	17066	46872	33585	10599	26608	20710	31237
chloroplast	1811	4979	4891	11060	14110	17004	46808	33785	10614	26571	20710	31209
chloroplast	1812	4954	4887	10998	14179	17118	46990	34105	10598	26612	20747	31285
chloroplast	1813	4930	4879	10933	14171	17093	46931	34340	10610	26576	20708	31250
chloroplast	1814	4938	4879	10872	14201	17131	47009	34622	10536	26586	20701	31274
chloroplast	1815	4925	4875	10810	14184	17086	46893	34767	10551	26496	20665	31204
chloroplast	1816	4923	4849	10742	14077	17002	46659	34889	10536	26391	20571	31060
chloroplast	1817	4885	4852	10662	14029	16940	46473	34889	10575	26286	20496	30927
chloroplast	1818	4863	4841	10600	13943	16855	46204	34889	10541	26126	20402	30765
chloroplast	1819	4866	4819	10505	13832	16733	45901	34889	10520	25944	20238	30528
chloroplast	1820	4876	4781	10392	13743	16631	45575	34876	10511	25724	20100	30263
chloroplast	1821	4854	4752	10320	13658	16484	45211	34888	10520	25531	19932	30022
chloroplast	1822	4871	4716	10237	13528	16309	44860	34888	10567	25314	19754	29755
chloroplast	1823	4902	4677	10158	13414	16178	44462	34886	10572	25120	19607	29541
chloroplast	1824	4909	4643	10073	13324	16069	44196	34886	10602	24984	19516	29402
chloroplast	1825	4904	4605	10025	13246	15976	43955	34885	10608	24871	19436	29255
chloroplast	1826	4912	4565	9952	13088	15824	43650	34886	10630	24696	19275	29054
chloroplast	1827	4914	4536	9883	13005	15738	43340	34885	10634	24570	19175	28905
chloroplast	1828	4906	4505	9835	12915	15630	43102	34790	10663	24408	19061	28755
chloroplast	1829	4900	4476	9768	12827	15508	42751	34691	10704	24230	18933	28540
chloroplast	1830	4885	4419	9696	12697	15351	42380	34577	10686	24020	18775	28311
chloroplast	1831	4880	4392	9590	12617	15244	42176	34464	10709	23881	18667	28145
chloroplast	1832	4882	4366	9522	12502	15105	41871	34349	10687	23664	18521	27935
chloroplast	1833	4885	4329	9435	12421	14984	41557	34209	10711	23460	18363	27683
chloroplast	1834	4899	4278	9369	12269	14836	41132	34045	10686	23219	18166	27406
chloroplast	1835	4893	4259	9276	12173	14703	40784	33868	10685	22998	17996	27165
chloroplast	1836	4898	4209	9212	12088	14582	40473	33836	10658	22792	17875	26970
chloroplast	1837	4887	4181	9126	12041	14516	40267	33819	10643	22683	17794	26818
chloroplast	1838	4889	4161	9055	11953	14400	39938	33751	10603	22514	17680	26580
chloroplast	1839	4876	4108	8944	11803	14203	39404	33541	10576	22236	17467	26247
chloroplast	1840	4863	4072	8868	11721	14111	39080	33460	10560	22028	17311	25977
chloroplast	1841	4862	4032	8847	11676	14071	38927	33411	10587	21898	17210	25830
chloroplast	1842	4861	4002	8816	11617	13995	38632	33309	10598	21728	17108	25654
chloroplast	1843	4872	3974	8787	11554	13918	38401	33227	10616	21583	17001	25490
chloroplast	1844	4830	3938	8740	11440	13785	38025	33109	10572	21357	16845	25209
chloroplast	1845	4795	3883	8681	11301	13605	37522	32713	10578	21091	16659	24913
chloroplast	1846	4807	3846	8613	11208	13508	37205	32466	10611	20922	16500	24689
chloroplast	1847	4819	3825	8539	11145	13453	37053	32373	10653	20830	16435	24582
chloroplast	1848	4823	3805	8499	11119	13416	36886	32243	10699	20738	16386	24485
chloroplast	1849	4800	3790	8462	11073	13369	36693	32145	10740	20639	16315	24339
chloroplast	1850	4794	3766	8411	10995	13293	36456	32018	10738	20499	16202	24204
chloroplast	1851	4782	3730	8344	10920	13222	36198	31859	10759	20358	16096	24034
chloroplast	1852	4752	3711	8286	10825	13136	35936	31646	10793	20195	15972	23862
chloroplast	1853	4736	3669	8228	10726	13009	35629	31402	10762	20012	15832	23648
chloroplast	1854	4749	3643	8165	10636	12887	35265	31044	10745	19821	15650	23431
chloroplast	1855	4777	3612	8092	10557	12768	34930	30749	10748	19628	15495	23234
chloroplast	1856	4769	3578	8019	10443	12633	34574	30483	10749	19433	15355	23019
chloroplast	1857	4756	3540	7911	10335	12505	34184	30207	10729	19263	15202	22808
chloroplast	1858	4744	3517	7860	10221	12354	33934	29933	10719	19071	15047	22545
chloroplast	1859	4767	3472	7778	10134	12253	33610	29647	10732	18893	14905	22296
chloroplast	1860	4795	3441	7691	10038	12152	33267	29331	10742	18743	14771	22103
chloroplast	1861	4796	3396	7624	9896	11989	32826	29081	10665	18512	14605	21825
chloroplast	1862	4805	3369	7535	9839	11914	32615	28920	10672	18391	14508	21654
chloroplast	1863	4798	3326	7465	9724	11768	32182	28611	10697	18143	14315	21374
chloroplast	1864	4810	3291	7381	9610	11618	31804	28409	10665	17889	14157	21121
chloroplast	1865	4806	3243	7292	9507	11469	31454	28211	10647	17694	14023	20890
chloroplast	1866	4838	3200	7212	9433	11354	31146	27898	10640	17515	13862	20715
chloroplast	1867	4824	3162	7122	9316	11190	30759	27589	10612	17282	13668	20410
chloroplast	1868	4823	3125	7034	9207	11031	30366	27316	10550	17063	13496	20124
chloroplast	1869	4828	3085	6948	9096	10894	29977	27000	10512	16809	13336	19861
chloroplast	1870	4839	3037	6870	8987	10758	29640	26697	10477	16610	13185	19626
chloroplast	1871	4882	2997	6783	8877	10622	29342	26229	10451	16457	13065	19423
chloroplast	1872	4917	2960	6701	8793	10528	29039	25425	10385	16319	12977	19280
chloroplast	1873	4927	2912	6626	8674	10397	28685	25103	10361	16144	12832	19028
chloroplast	1874	4930	2885	6541	8542	10273	28370	24526	10320	15954	12696	18840
chloroplast	1875	4938	2849	6466	8449	10170	28104	24240	10317	15785	12563	18671
chloroplast	1876	4959	2827	6397	8387	10072	27844	23823	10319	15638	12430	18491
chloroplast	1877	4985	2800	6344	8304	9991	27611	23618	10318	15494	12322	18314
chloroplast	1878	5009	2768	6273	8209	9874	27253	23285	10349	15287	12184	18103
chloroplast	1879	5046	2744	6192	8084	9729	26926	23048	10381	15128	12051	17888
chloroplast	1880	5060	2718	6112	7966	9596	26561	22733	10387	14941	11893	17616
chloroplast	1881	5103	2685	6048	7874	9504	26265	22473	10409	14790	11753	17396
chloroplast	1882	5127	2646	5970	7795	9380	25889	22192	10385	14555	11583	17181
chloroplast	1883	5113	2620	5869	7662	9217	25500	21913	10359	14355	11396	16911
chloroplast	1884	5116	2585	5774	7504	9055	25105	21617	10296	14118	11216	16641
chloroplast	1885	5122	2551	5675	7377	8910	24707	21234	10304	13904	11046	16377
chloroplast	1886	5137	2517	5579	7269	8762	24284	20861	10292	13680	10890	16091
chloroplast	1887	5127	2491	5530	7231	8702	24101	20715	10293	13557	10793	15954
chloroplast	1888	5099	2449	5451	7138	8582	23777	20449	10275	13343	10605	15720
chloroplast	1889	5075	2427	5378	6991	8407	23399	20145	10246	13120	10416	15480
chloroplast	1890	5038	2397	5322	6909	8310	23119	19954	10234	12937	10295	15274
chloroplast	1891	5054	2381	5237	6810	8205	22775	19660	10223	12755	10152	15063
chloroplast	1892	5055	2361	5197	6766	8131	22597	19574	10221	12637	10042	14948
chloroplast	1893	5083	2320	5136	6670	7990	22236	19307	10261	12416	9882	14685
chloroplast	1894	5076	2297	5069	6587	7888	21936	19046	10239	12254	9727	14474
chloroplast	1895	5080	2259	5011	6500	7763	21586	18775	10229	12064	9561	14225
chloroplast	1896	5064	2227	4954	6391	7663	21231	18490	10199	11888	9458	14033
chloroplast	1897	5057	2186	4873	6313	7550	20903	18241	10141	11704	9301	13781
chloroplast	1898	5080	2160	4796	6203	7411	20544	17852	10108	11548	9156	13592
chloroplast	1899	5086	2106	4701	6095	7281	20133	17447	10083	11331	8986	13310
chloroplast	1900	5083	2045	4599	5965	7117	19695	17064	10046	11120	8814	13031
chloroplast	1901	5061	2008	4518	5891	7012	19384	16789	10082	10934	8665	12832
chloroplast	1902	5092	1967	4398	5720	6828	18879	16344	10021	10689	8450	12552
chloroplast	1903	5120	1919	4327	5629	6734	18598	16137	9974	10521	8339	12360
chloroplast	1904	5146	1886	4251	5503	6606	18252	15738	9941	10320	8200	12138
chloroplast	1905	5148	1859	4156	5443	6494	17950	15424	10002	10138	8073	11931
chloroplast	1906	5175	1837	4081	5362	6385	17670	15199	10006	9982	7939	11733
chloroplast	1907	5173	1804	4044	5318	6330	17491	15131	10004	9896	7869	11599
chloroplast	1908	5188	1782	3994	5270	6277	17293	14983	10015	9775	7786	11450
chloroplast	1909	5222	1746	3919	5188	6177	16978	14612	10018	9605	7643	11247
chloroplast	1910	5237	1717	3833	5105	6069	16686	14379	9977	9446	7515	11068
chloroplast	1911	5226	1687	3763	5035	5988	16418	14124	9955	9287	7357	10849
chloroplast	1912	5216	1648	3692	4930	5877	16109	13902	9933	9090	7198	10633
chloroplast	1913	5209	1624	3604	4834	5775	15770	13618	9947	8910	7060	10448
chloroplast	1914	5214	1579	3522	4710	5667	15425	13338	9903	8755	6905	10237
chloroplast	1915	5209	1558	3465	4632	5601	15182	13114	9948	8649	6824	10082
chloroplast	1916	5208	1538	3404	4573	5539	14960	12953	9954	8531	6727	9928
chloroplast	1917	5187	1519	3311	4493	5423	14677	12735	9987	8382	6612	9755
chloroplast	1918	5212	1497	3262	4442	5377	14506	12560	9991	8266	6514	9624
chloroplast	1919	5212	1479	3204	4398	5330	14294	12346	9995	8132	6442	9464
chloroplast	1920	5219	1449	3125	4312	5224	13904	12040	10004	7950	6293	9221
chloroplast	1921	5208	1400	2988	4158	5086	13426	11691	9969	7678	6086	8914
chloroplast	1922	5211	1368	2930	4071	4985	13066	11429	9997	7486	5957	8677
chloroplast	1923	5206	1340	2872	4007	4913	12859	11233	10019	7350	5864	8513
chloroplast	1924	5197	1305	2768	3915	4807	12530	10979	10027	7148	5711	8276
chloroplast	1925	5200	1286	2689	3866	4720	12304	10792	10035	7011	5607	8109
chloroplast	1926	5208	1255	2611	3764	4590	11994	10568	10044	6848	5478	7907
chloroplast	1927	5185	1210	2504	3624	4453	11673	10273	10009	6641	5317	7655
chloroplast	1928	5189	1161	2425	3536	4353	11434	10088	9989	6511	5202	7519
chloroplast	1929	5208	1129	2362	3443	4230	11111	9860	9984	6338	5069	7305
chloroplast	1930	5220	1100	2307	3378	4154	10880	9682	9968	6209	4955	7172
chloroplast	1931	5221	1073	2251	3331	4086	10676	9503	9958	6080	4861	7050
chloroplast	1932	5215	1031	2146	3227	3935	10273	9129	9918	5861	4674	6819
chloroplast	1933	5255	1002	2051	3142	3835	9918	8855	9927	5681	4541	6603
chloroplast	1934	5265	976	2017	3088	3764	9747	8711	9918	5572	4455	6486
chloroplast	1935	5240	956	1961	3036	3698	9547	8546	9945	5450	4350	6349
chloroplast	1936	5241	925	1886	2971	3570	9282	8257	9913	5281	4227	6155
chloroplast	1937	5258	877	1784	2835	3400	8859	7918	9915	5068	4001	5881
chloroplast	1938	5264	848	1704	2740	3317	8587	7588	9916	4912	3851	5688
chloroplast	1939	5267	817	1634	2657	3230	8359	7391	9870	4740	3741	5486
chloroplast	1940	5255	794	1560	2577	3134	8088	7140	9843	4589	3605	5329
chloroplast	1941	5279	762	1496	2437	2999	7822	6771	9849	4547	3474	5260
chloroplast	1942	5282	748	1438	2419	2980	7742	6516	9821	4567	3437	5214
chloroplast	1943	5285	731	1347	2340	2883	7533	6166	9777	4444	3355	5113
chloroplast	1944	5271	714	1256	2248	2772	7266	5804	9766	4311	3253	4930
chloroplast	1945	5288	696	1157	2195	2680	7079	5414	9817	4171	3121	4792
chloroplast	1946	5296	669	1056	2104	2560	6856	5056	9785	4033	3016	4675
chloroplast	1947	5287	644	950	1989	2404	6533	4708	9727	3908	2916	4561
chloroplast	1948	5293	644	866	1952	2424	6512	4350	9728	3865	2877	4507
chloroplast	1949	5292	631	795	1981	2485	6447	4141	9734	3875	2879	4518
chloroplast	1950	5309	608	722	1967	2474	6412	4121	9740	3877	2898	4496
chloroplast	1951	5302	615	378	1920	2437	6380	4113	9719	3876	2873	4468
chloroplast	1952	5299	623	558	1927	2476	6486	4245	9720	3882	2918	4494
chloroplast	1953	5323	624	483	1935	2430	6464	4219	9723	3922	2975	4506
chloroplast	1954	5332	619	415	1922	2372	6320	4200	9727	3952	2960	4506
chloroplast	1955	5317	627	376	1893	2377	6386	4105	9718	3903	2931	4442
chloroplast	1956	5342	618	293	1941	2393	6393	4199	9738	3971	2981	4544
chloroplast	1957	5343	615	243	1981	2404	6390	4183	9743	4011	2983	4610
chloroplast	1958	5343	503	101	1672	1907	5195	3337	9745	3366	2528	3897
chloroplast	1959	5335	598	109	1945	2291	6204	3988	9691	3906	2963	4608
chloroplast	1960	5331	578	79	1909	2251	6046	3886	9660	3814	2950	4552
chloroplast	1961	5328	584	64	1940	2344	6195	3829	9636	3798	2933	4538
chloroplast	1962	5333	577	28	2010	2377	6229	3737	9654	3894	2996	4642
chloroplast	1963	5336	565	20	1975	2333	6151	3631	9621	3887	2985	4617
chloroplast	1964	5335	593	18	2027	2399	6286	3618	9611	3930	3034	4672
chloroplast	1965	5315	572	10	2014	2317	6055	3444	9613	3844	3010	4593
chloroplast	1966	5313	587	10	2056	2398	6278	3437	9573	3931	3078	4728
chloroplast	1967	5285	595	1	2113	2458	6456	3490	9577	4019	3163	4798
chloroplast	1968	5332	592	1	2223	2567	6651	3649	9582	4139	3270	4932
chloroplast	1969	5340	619	1	2343	2717	7032	3734	9580	4380	3452	5202
chloroplast	1970	5342	650	1	2414	2788	7189	3810	9554	4517	3577	5364
chloroplast	1971	5325	673	1	2463	2851	7407	3998	9524	4664	3685	5579
chloroplast	1972	5295	703	1	2513	2976	7701	4096	9443	4803	3794	5757
chloroplast	1973	5276	741	1	2631	3106	8124	4261	9463	5073	3979	6077
chloroplast	1974	5262	766	1	2785	3290	8571	4270	9458	5303	4148	6400
chloroplast	1975	5274	794	1	2948	3422	8804	4278	9471	5566	4327	6704
chloroplast	1976	5261	840	1	3087	3624	9236	4406	9468	5845	4540	7020
chloroplast	1977	5239	866	1	3243	3778	9358	4541	9422	5984	4646	7152
chloroplast	1978	5218	879	1	3323	3895	9457	4621	9382	6174	4803	7411
chloroplast	1979	5202	886	38	3374	4075	10044	4791	9351	6364	4949	7753
chloroplast	1980	5191	921	69	3494	4235	1519	5060	9347	6598	5128	8079
chloroplast	1981	5167	74	70	3696	4353	10960	1129	9379	6914	5346	8408
chloroplast	1982	5150	1008	122	3860	4579	11539	1603	9406	7242	5586	8786
chloroplast	1983	5145	1053	153	3990	4752	12006	6275	9387	7488	5783	9132
chloroplast	1984	5149	1096	163	4091	4884	12306	6481	9376	7709	5924	9403
chloroplast	1985	5136	1137	192	4195	5005	12637	6764	9411	7926	6084	9660
chloroplast	1986	5136	1180	230	4299	5133	13022	7077	9442	8162	6248	9960
chloroplast	1987	5135	1220	337	4437	5340	13434	7421	9481	8407	6464	10269
chloroplast	1988	5131	1252	361	4545	5370	13697	7762	9550	8588	6591	10467
chloroplast	1989	5140	1280	513	4664	5516	14033	8174	9572	8808	6772	10707
chloroplast	1990	5194	1308	602	4779	5594	14365	8784	9596	9013	6949	10980
chloroplast	1991	5231	1324	652	4857	780	14595	9031	9595	9165	7091	11130
chloroplast	1992	5212	1348	699	4920	5834	14776	9365	9572	9286	7214	11278
chloroplast	1993	5209	1374	765	5044	5961	15084	9561	9546	9426	7345	11473
chloroplast	1994	5203	1398	827	5134	6079	15413	9908	9555	9639	7515	11710
chloroplast	1995	5202	1426	883	5234	6196	15771	10106	9528	9840	7716	12009
chloroplast	1996	5198	1463	969	5354	6326	16085	10364	9505	10089	7902	12280
chloroplast	1997	5197	1499	1032	5419	6422	16304	10574	9504	10272	8058	12492
chloroplast	1998	5180	1535	1127	5552	6604	16745	10910	9525	10554	8267	12797
chloroplast	1999	5146	1584	1215	5724	6767	17194	11295	9538	10797	8485	13102
[truncated: 154,356 more rows]
