# Supplementary material for: Positive Selection Driving Cytoplasmic Genome Evolution of the Medicinally Important Ginseng Plant Genus Panax
Source: Front Plant Sci. 2018 Apr 4;9:359. doi: 10.3389/fpls.2018.00359 (PMC5893753; doi:10.3389/fpls.2018.00359)
Supplement: Supplementary file 9 [file DataSheet2.ZIP › Supplemenatry Data2/depth.R]

panax_depth<-read.table("chloroplast.txt", header=TRUE)
panax_depth2<-read.table("mitochondrial.txt", header=TRUE)
layout(matrix(c(1,2), nrow=2, ncol=1, byrow=TRUE))
plot(log10(panax_depth$Panax_ginseng), col="blue", type="l", ylim=c(0,6), xlab="Position (bp)", ylab="Read depth", main="Chloroplast genome")
lines(log10(panax_depth$Panax_notoginseng), col="light blue", type="l", xlab="Position (bp)", ylab="Read depth", main="Chloroplast genome")
lines(log10(panax_depth$Panax_stipuleanatus), col="dark blue", type="l", xlab="Position (bp)", ylab="Read depth", main="Chloroplast genome")
lines(log10(panax_depth$Panax_bipinnatifidus_var._japonicus), col="green", type="l", xlab="Position (bp)", ylab="Read depth", main="Chloroplast genome")
lines(log10(panax_depth$Panax_bipinnatifidus_var._zingiberensis), col="light green", type="l", xlab="Position (bp)", ylab="Read depth", main="Chloroplast genome")
lines(log10(panax_depth$Panax_japonicus), col="dark green", type="l", xlab="Position (bp)", ylab="Read depth", main="Chloroplast genome")
lines(log10(panax_depth$Panax_trifolius), col="yellow", type="l", xlab="Position (bp)", ylab="Read depth", main="Chloroplast genome")
lines(log10(panax_depth$Panax_quinquefolius), col="orange", type="l", xlab="Position (bp)", ylab="Read depth", main="Chloroplast genome")
lines(log10(panax_depth$Panax_bipinnatifidus_var._major1), col="red", type="l", xlab="Position (bp)", ylab="Read depth", main="Chloroplast genome")
lines(log10(panax_depth$Panax_bipinnatifidus_var._major2), col="black", type="l", xlab="Position (bp)", ylab="Read depth", main="Chloroplast genome")
lines(log10(panax_depth$Panax_bipinnatifidus_var._major3), col="grey", type="l", xlab="Position (bp)", ylab="Read depth", main="Chloroplast genome")
plot(log10(panax_depth2$Panax_ginseng), col="blue", type="l", ylim=c(0,6), xlab="Position (bp)", ylab="Read depth", main="Mitochondrial genome")
lines(log10(panax_depth2$Panax_notoginseng), col="light blue", type="l", xlab="Position (bp)", ylab="Read depth", main="Mitochondrial genome")
lines(log10(panax_depth2$Panax_stipuleanatus), col="dark blue", type="l", xlab="Position (bp)", ylab="Read depth", main="Mitochondrial genome")
lines(log10(panax_depth2$Panax_bipinnatifidus_var._japonicus), col="green", type="l", xlab="Position (bp)", ylab="Read depth", main="Mitochondrial genome")
lines(log10(panax_depth2$Panax_bipinnatifidus_var._zingiberensis), col="light green", type="l", xlab="Position (bp)", ylab="Read depth", main="Mitochondrial genome")
lines(log10(panax_depth2$Panax_japonicus), col="dark green", type="l", xlab="Position (bp)", ylab="Read depth", main="Mitochondrial genome")
lines(log10(panax_depth2$Panax_trifolius), col="yellow", type="l", xlab="Position (bp)", ylab="Read depth", main="Mitochondrial genome")
lines(log10(panax_depth2$Panax_quinquefolius), col="orange", type="l", xlab="Position (bp)", ylab="Read depth", main="Mitochondrial genome")
lines(log10(panax_depth2$Panax_bipinnatifidus_var._major1), col="red", type="l", xlab="Position (bp)", ylab="Read depth", main="Mitochondrial genome")
lines(log10(panax_depth2$Panax_bipinnatifidus_var._major2), col="black", type="l", xlab="Position (bp)", ylab="Read depth", main="Mitochondrial genome")
lines(log10(panax_depth2$Panax_bipinnatifidus_var._major3), col="grey", type="l", xlab="Position (bp)", ylab="Read depth", main="Mitochondrial genome")
