# Supplementary material for: Positive Selection Driving Cytoplasmic Genome Evolution of the Medicinally Important Ginseng Plant Genus Panax
Source: Front Plant Sci. 2018 Apr 4;9:359. doi: 10.3389/fpls.2018.00359 (PMC5893753; doi:10.3389/fpls.2018.00359)
Supplement: Supplementary file 9 [file DataSheet2.ZIP › Supplemenatry Data2/mitochondrial.txt]

CHROM	position	GL2	Pa20	pbsq	Pjap	Pzing	R1	tri	XY2	Z1	Z2	Z3
mitochondrial	1	39	9	11	13	11	109	94	16	29	36	31
mitochondrial	2	99	37	26	38	42	205	212	59	86	76	92
mitochondrial	3	125	45	37	53	61	257	285	72	127	97	132
mitochondrial	4	155	55	55	73	78	339	373	99	166	131	176
mitochondrial	5	192	67	73	95	103	419	447	124	209	163	218
mitochondrial	6	242	108	99	126	128	572	553	178	268	222	279
mitochondrial	7	266	118	109	138	142	657	704	186	299	253	306
mitochondrial	8	295	143	126	158	164	769	861	241	353	297	352
mitochondrial	9	328	153	136	170	185	864	932	288	382	335	393
mitochondrial	10	344	159	142	177	196	924	993	297	417	366	430
mitochondrial	11	364	172	155	185	217	1019	1069	314	449	397	468
mitochondrial	12	440	212	200	225	268	1306	1278	398	566	491	572
mitochondrial	13	451	223	212	239	297	1404	1368	416	595	525	627
mitochondrial	14	466	232	223	256	314	1537	1481	440	644	567	687
mitochondrial	15	500	247	237	278	332	1614	1577	471	674	609	733
mitochondrial	16	532	260	247	294	353	1697	1662	491	709	641	767
mitochondrial	17	564	265	259	313	366	1766	1741	512	737	682	802
mitochondrial	18	592	270	273	333	382	1869	1860	532	772	716	832
mitochondrial	19	617	281	283	350	408	1947	1936	567	804	742	855
mitochondrial	20	640	292	289	355	413	1984	1969	581	824	760	870
mitochondrial	21	663	304	302	380	432	2080	2134	596	886	790	911
mitochondrial	22	685	317	317	402	450	2156	2231	634	919	819	940
mitochondrial	23	712	326	332	417	471	2228	2316	644	957	851	977
mitochondrial	24	742	342	348	427	488	2326	2395	669	996	870	1011
mitochondrial	25	792	352	360	446	506	2405	2493	697	1049	899	1054
mitochondrial	26	809	366	371	457	523	2483	2559	714	1091	926	1074
mitochondrial	27	833	385	389	478	555	2567	2630	743	1123	957	1106
mitochondrial	28	866	399	399	488	562	2643	2711	761	1150	977	1141
mitochondrial	29	899	418	407	506	583	2722	2800	795	1177	1000	1172
mitochondrial	30	922	423	411	523	592	2788	2898	812	1210	1024	1205
mitochondrial	31	957	434	426	530	615	2874	2995	830	1252	1048	1230
mitochondrial	32	985	443	437	551	639	2936	3104	852	1294	1079	1270
mitochondrial	33	998	454	448	562	649	3015	3180	876	1331	1108	1304
mitochondrial	34	1031	469	463	568	669	3070	3260	891	1369	1124	1339
mitochondrial	35	1060	485	480	578	685	3119	3351	918	1400	1150	1393
mitochondrial	36	1079	492	492	583	697	3191	3440	943	1429	1173	1417
mitochondrial	37	1105	505	504	586	705	3249	3506	959	1454	1192	1438
mitochondrial	38	1129	512	511	594	723	3313	3580	973	1477	1211	1461
mitochondrial	39	1158	529	518	604	736	3392	3651	1001	1515	1233	1486
mitochondrial	40	1175	537	532	612	747	3458	3728	1018	1552	1260	1510
mitochondrial	41	1206	560	540	624	757	3527	3788	1037	1579	1285	1541
mitochondrial	42	1235	573	554	644	782	3591	3881	1062	1609	1309	1567
mitochondrial	43	1275	588	565	660	802	3656	3954	1081	1635	1322	1597
mitochondrial	44	1295	593	571	663	805	3693	3980	1093	1650	1342	1620
mitochondrial	45	1319	597	582	675	820	3737	4064	1109	1686	1370	1643
mitochondrial	46	1347	613	596	688	830	3792	4112	1120	1700	1390	1665
mitochondrial	47	1359	622	602	695	844	3844	4162	1129	1717	1405	1678
mitochondrial	48	1390	634	607	708	856	3881	4241	1149	1736	1432	1694
mitochondrial	49	1412	640	614	719	863	3949	4297	1169	1754	1452	1709
mitochondrial	50	1436	648	622	719	877	3994	4369	1181	1775	1469	1726
mitochondrial	51	1463	661	631	730	896	4044	4457	1206	1813	1494	1757
mitochondrial	52	1488	665	638	743	905	4095	4507	1231	1850	1514	1785
mitochondrial	53	1503	671	643	751	914	4141	4551	1246	1879	1530	1801
mitochondrial	54	1526	682	645	758	921	4212	4627	1273	1909	1546	1821
mitochondrial	55	1559	690	656	772	930	4255	4681	1281	1929	1553	1846
mitochondrial	56	1579	699	660	785	941	4301	4731	1303	1950	1564	1872
mitochondrial	57	1590	705	666	793	949	4354	4797	1317	1959	1575	1895
mitochondrial	58	1613	714	677	797	964	4408	4853	1334	1979	1598	1915
mitochondrial	59	1637	721	687	809	972	4461	4924	1357	2002	1614	1928
mitochondrial	60	1657	732	694	819	987	4509	4993	1371	2035	1632	1947
mitochondrial	61	1687	743	698	826	994	4555	5050	1382	2054	1642	1966
mitochondrial	62	1704	750	711	830	1004	4587	5089	1408	2065	1657	1984
mitochondrial	63	1719	758	714	832	1020	4630	5145	1419	2085	1673	1996
mitochondrial	64	1736	762	721	835	1030	4665	5178	1430	2095	1686	2019
mitochondrial	65	1746	771	725	839	1035	4717	5234	1442	2115	1699	2034
mitochondrial	66	1760	784	729	839	1038	4740	5271	1451	2126	1706	2043
mitochondrial	67	1770	792	738	847	1050	4788	5329	1463	2151	1724	2063
mitochondrial	68	1788	799	748	867	1064	4875	5404	1492	2171	1740	2094
mitochondrial	69	1795	811	755	875	1072	4906	5462	1499	2183	1750	2116
mitochondrial	70	1817	820	765	887	1081	4951	5512	1512	2201	1764	2129
mitochondrial	71	1832	831	771	896	1090	4995	5577	1530	2235	1779	2149
mitochondrial	72	1838	834	778	904	1097	5038	5634	1540	2250	1796	2163
mitochondrial	73	1855	842	784	911	1114	5082	5703	1562	2268	1804	2184
mitochondrial	74	1865	842	787	913	1118	5117	5742	1577	2285	1813	2198
mitochondrial	75	1874	854	790	918	1128	5163	5819	1601	2303	1828	2212
mitochondrial	76	1891	864	796	929	1137	5222	5900	1616	2320	1850	2240
mitochondrial	77	1900	875	798	933	1151	5261	5929	1626	2333	1863	2249
mitochondrial	78	1908	887	802	942	1160	5325	5992	1651	2356	1873	2272
mitochondrial	79	1919	902	810	951	1176	5371	6046	1659	2370	1884	2290
mitochondrial	80	1925	909	820	958	1185	5404	6092	1679	2381	1899	2306
mitochondrial	81	1931	917	832	965	1193	5456	6164	1687	2393	1908	2323
mitochondrial	82	1938	924	837	970	1205	5514	6262	1704	2419	1918	2340
mitochondrial	83	1943	935	842	975	1211	5558	6317	1712	2434	1927	2357
mitochondrial	84	1954	947	846	982	1215	5589	6382	1724	2452	1937	2370
mitochondrial	85	1962	952	850	985	1220	5618	6432	1741	2462	1943	2377
mitochondrial	86	1969	956	857	996	1247	5651	6509	1753	2485	1961	2399
mitochondrial	87	1979	961	863	1009	1259	5691	6575	1770	2512	1979	2415
mitochondrial	88	1983	963	871	1014	1266	5724	6631	1785	2530	1985	2429
mitochondrial	89	1991	970	881	1025	1282	5799	6715	1806	2561	2011	2458
mitochondrial	90	1995	976	888	1044	1290	5849	6781	1817	2596	2036	2480
mitochondrial	91	2006	994	895	1053	1295	5884	6817	1836	2612	2050	2486
mitochondrial	92	2011	1003	908	1065	1307	5972	6919	1863	2655	2083	2507
mitochondrial	93	2029	1006	919	1077	1312	6030	6963	1873	2682	2093	2529
mitochondrial	94	2036	1023	931	1083	1322	6051	7007	1909	2705	2112	2550
mitochondrial	95	2043	1035	946	1092	1327	6098	7072	1925	2725	2134	2576
mitochondrial	96	2047	1040	950	1094	1334	6125	7100	1938	2738	2144	2587
mitochondrial	97	2052	1047	957	1100	1340	6159	7164	1956	2754	2157	2607
mitochondrial	98	2062	1063	965	1114	1342	6226	7222	1988	2776	2173	2633
mitochondrial	99	2067	1069	975	1119	1345	6268	7305	1998	2801	2193	2646
mitochondrial	100	2075	1075	989	1133	1358	6311	7368	2015	2820	2208	2668
mitochondrial	101	2084	1080	998	1139	1366	6349	7450	2025	2837	2217	2688
mitochondrial	102	2056	1096	1007	1161	1391	6438	7543	2052	2873	2235	2715
mitochondrial	103	2004	1101	1015	1174	1403	6503	7595	2070	2895	2247	2741
mitochondrial	104	1989	1111	1029	1185	1416	6588	7662	2098	2921	2271	2793
mitochondrial	105	1963	1122	1038	1191	1421	6633	7713	2113	2942	2279	2802
mitochondrial	106	1936	1132	1045	1195	1430	6674	7774	2125	2961	2294	2820
mitochondrial	107	1904	1142	1048	1198	1433	6711	7806	2143	2984	2307	2837
mitochondrial	108	1886	1151	1055	1209	1449	6770	7875	2159	3000	2323	2858
mitochondrial	109	1864	1155	1063	1220	1459	6805	7914	2173	3020	2341	2889
mitochondrial	110	1841	1169	1072	1243	1473	6899	8031	2208	3051	2361	2926
mitochondrial	111	1835	1177	1077	1248	1488	6950	8150	2218	3075	2388	2961
mitochondrial	112	1830	1192	1089	1264	1507	7035	8237	2247	3108	2415	3004
mitochondrial	113	1762	1204	1106	1290	1532	7131	8345	2271	3138	2440	3045
mitochondrial	114	1768	1212	1114	1296	1545	7187	8417	2288	3162	2465	3073
mitochondrial	115	1765	1221	1133	1327	1575	7307	8544	2326	3212	2501	3134
mitochondrial	116	1736	1232	1148	1349	1591	7403	8621	2345	3247	2530	3173
mitochondrial	117	1719	1240	1158	1360	1609	7472	8702	2361	3275	2555	3212
mitochondrial	118	1694	1250	1169	1370	1617	7529	8774	2379	3297	2578	3238
mitochondrial	119	1685	1257	1177	1380	1630	7604	8838	2397	3328	2605	3262
mitochondrial	120	1674	1265	1185	1393	1641	7655	8884	2404	3360	2626	3281
mitochondrial	121	1666	1275	1200	1409	1671	7713	8979	2422	3392	2657	3321
mitochondrial	122	1657	1284	1214	1418	1696	7802	9084	2449	3428	2681	3375
mitochondrial	123	1646	1292	1224	1422	1705	7869	9151	2457	3466	2705	3409
mitochondrial	124	1629	1300	1230	1434	1718	7936	9236	2483	3499	2730	3439
mitochondrial	125	1611	1324	1246	1469	1751	8068	9401	2525	3568	2784	3508
mitochondrial	126	1581	1332	1255	1486	1767	8150	9509	2544	3604	2812	3550
mitochondrial	127	1583	1355	1274	1501	1787	8258	9617	2594	3650	2850	3617
mitochondrial	128	1583	1369	1285	1507	1808	8354	9720	2619	3691	2881	3657
mitochondrial	129	1567	1391	1311	1531	1835	8455	9832	2654	3735	2927	3696
mitochondrial	130	1542	1404	1329	1561	1860	8529	9934	2676	3777	2965	3752
mitochondrial	131	1539	1428	1369	1597	1911	8728	10086	2741	3856	3035	3833
mitochondrial	132	1521	1439	1382	1617	1924	8803	10192	2763	3885	3085	3865
mitochondrial	133	1502	1463	1385	1625	1937	8869	10235	2802	3917	3100	3894
mitochondrial	134	1499	1484	1410	1641	1958	8975	10376	2834	3952	3143	3960
mitochondrial	135	1493	1507	1422	1658	1981	9082	10488	2853	4010	3196	3998
mitochondrial	136	1488	1531	1442	1687	2015	9189	10596	2895	4065	3241	4052
mitochondrial	137	1482	1534	1451	1691	2021	9229	10632	2910	4094	3273	4088
mitochondrial	138	1471	1554	1468	1700	2034	9315	10715	2929	4138	3300	4128
mitochondrial	139	1468	1575	1491	1719	2052	9410	10822	2954	4185	3337	4169
mitochondrial	140	1460	1588	1497	1731	2063	9492	10909	2972	4213	3367	4209
mitochondrial	141	1469	1608	1520	1752	2087	9601	11033	3006	4283	3412	4265
mitochondrial	142	1456	1608	1520	1753	2088	9602	11033	3007	4284	3413	4267
mitochondrial	143	1457	1608	1520	1753	2088	9602	11034	3007	4284	3413	4267
mitochondrial	144	1434	1608	1520	1753	2088	9602	11034	3007	4284	3413	4267
mitochondrial	145	1443	1608	1520	1753	2088	9602	11034	3007	4284	3413	4267
mitochondrial	146	1433	1608	1520	1753	2088	9602	11034	3007	4284	3413	4267
mitochondrial	147	1430	1608	1520	1753	2088	9602	11034	3007	4284	3413	4267
mitochondrial	148	1437	1608	1520	1753	2088	9602	11034	3007	4284	3413	4267
mitochondrial	149	1427	1608	1520	1753	2088	9602	11034	3007	4284	3413	4267
mitochondrial	150	1437	1608	1520	1753	2088	9602	11034	3007	4284	3413	4267
mitochondrial	151	1456	1598	1509	1740	2077	9493	10940	2991	4255	3377	4236
mitochondrial	152	1461	1571	1494	1715	2046	9397	10821	2948	4198	3337	4175
mitochondrial	153	1486	1563	1483	1700	2027	9345	10748	2935	4157	3316	4135
mitochondrial	154	1489	1553	1465	1680	2010	9263	10660	2908	4118	3282	4091
mitochondrial	155	1478	1541	1447	1658	1985	9183	10587	2883	4075	3250	4049
mitochondrial	156	1480	1500	1421	1627	1960	9030	10481	2829	4015	3191	3988
mitochondrial	157	1494	1490	1410	1615	1946	8945	10329	2821	3984	3160	3961
mitochondrial	158	1510	1465	1394	1595	1923	8833	10174	2766	3931	3116	3915
mitochondrial	159	1515	1455	1384	1583	1903	8738	10102	2719	3902	3078	3874
mitochondrial	160	1500	1449	1378	1576	1892	8678	10041	2710	3867	3047	3837
mitochondrial	161	1530	1436	1365	1568	1871	8583	9965	2693	3834	3016	3799
mitochondrial	162	1537	1396	1320	1528	1820	8297	9756	2609	3717	2922	3694
mitochondrial	163	1544	1385	1307	1514	1791	8198	9666	2591	3688	2888	3640
mitochondrial	164	1585	1376	1297	1497	1774	8065	9553	2567	3639	2846	3580
mitochondrial	165	1599	1361	1283	1475	1756	7988	9457	2536	3610	2804	3533
mitochondrial	166	1613	1348	1273	1459	1735	7905	9372	2516	3575	2772	3500
mitochondrial	167	1635	1343	1261	1440	1722	7836	9293	2495	3547	2731	3465
mitochondrial	168	1657	1338	1247	1420	1706	7733	9174	2475	3512	2697	3435
mitochondrial	169	1683	1327	1237	1403	1680	7655	9098	2440	3480	2671	3412
mitochondrial	170	1706	1316	1231	1398	1675	7617	9065	2426	3460	2653	3397
mitochondrial	171	1716	1304	1218	1373	1656	7522	8900	2411	3398	2623	3356
mitochondrial	172	1728	1291	1203	1351	1638	7446	8803	2373	3365	2594	3327
mitochondrial	173	1751	1282	1188	1336	1617	7374	8718	2363	3327	2562	3290
mitochondrial	174	1769	1266	1172	1326	1600	7276	8639	2338	3288	2543	3256
mitochondrial	175	1805	1256	1160	1307	1582	7197	8541	2310	3235	2514	3213
mitochondrial	176	1833	1242	1149	1296	1565	7119	8475	2293	3193	2487	3193
mitochondrial	177	1855	1223	1131	1275	1533	7035	8403	2264	3161	2456	3161
mitochondrial	178	1895	1209	1121	1265	1526	6959	8323	2246	3134	2436	3126
mitochondrial	179	1943	1190	1113	1247	1505	6880	8234	2212	3107	2413	3095
mitochondrial	180	2011	1185	1109	1230	1496	6814	8136	2195	3074	2389	3062
mitochondrial	181	2063	1174	1094	1223	1473	6728	8040	2177	3031	2365	3037
mitochondrial	182	2091	1165	1083	1202	1449	6666	7930	2155	2989	2334	2997
mitochondrial	183	2112	1154	1072	1191	1439	6587	7854	2131	2952	2305	2963
mitochondrial	184	2145	1139	1057	1185	1419	6532	7774	2116	2915	2289	2928
mitochondrial	185	2181	1123	1040	1175	1403	6483	7683	2089	2881	2263	2873
mitochondrial	186	2209	1116	1028	1170	1391	6410	7594	2064	2854	2240	2850
mitochondrial	187	2243	1103	1016	1167	1383	6353	7528	2048	2829	2221	2829
mitochondrial	188	2262	1096	1009	1159	1365	6289	7454	2034	2807	2202	2806
mitochondrial	189	2283	1079	1002	1149	1352	6210	7383	2005	2768	2180	2780
mitochondrial	190	2311	1071	988	1141	1341	6144	7307	1988	2732	2153	2756
mitochondrial	191	2315	1048	980	1129	1331	6075	7246	1969	2705	2128	2726
mitochondrial	192	2312	1035	966	1109	1306	6011	7153	1944	2674	2104	2700
mitochondrial	193	2312	1020	955	1093	1286	5946	7080	1925	2649	2091	2670
mitochondrial	194	2298	1015	949	1090	1283	5909	7054	1913	2634	2071	2647
mitochondrial	195	2296	1011	938	1078	1268	5863	6970	1897	2598	2043	2624
mitochondrial	196	2296	995	924	1065	1258	5808	6922	1886	2584	2023	2602
mitochondrial	197	2297	986	918	1058	1244	5757	6872	1876	2567	2008	2589
mitochondrial	198	2300	974	913	1045	1232	5721	6793	1855	2548	1981	2573
mitochondrial	199	2294	968	906	1034	1225	5653	6737	1835	2530	1961	2558
mitochondrial	200	2293	960	898	1034	1211	5608	6665	1821	2509	1944	2541
mitochondrial	201	2289	948	889	1023	1192	5558	6577	1797	2471	1919	2510
mitochondrial	202	2287	943	882	1010	1183	5507	6527	1773	2434	1899	2482
mitochondrial	203	2283	937	877	1002	1174	5461	6483	1757	2405	1883	2466
mitochondrial	204	2279	926	875	995	1167	5389	6407	1732	2375	1867	2445
mitochondrial	205	2275	917	864	981	1158	5347	6353	1725	2355	1860	2421
mitochondrial	206	2275	909	860	968	1147	5301	6303	1703	2334	1849	2395
mitochondrial	207	2271	903	854	960	1139	5248	6237	1690	2325	1838	2372
mitochondrial	208	2259	894	842	956	1124	5194	6181	1672	2304	1815	2352
mitochondrial	209	2260	887	833	944	1116	5140	6110	1649	2282	1799	2339
mitochondrial	210	2260	876	826	934	1101	5093	6041	1635	2249	1781	2320
mitochondrial	211	2252	865	822	927	1094	5047	5984	1623	2230	1771	2301
mitochondrial	212	2247	858	809	923	1084	5015	5945	1598	2219	1756	2283
mitochondrial	213	2237	850	806	921	1068	4972	5889	1587	2199	1740	2271
mitochondrial	214	2233	846	799	918	1058	4937	5856	1576	2189	1727	2248
mitochondrial	215	2221	837	795	914	1053	4885	5800	1565	2169	1714	2233
mitochondrial	216	2210	824	791	914	1050	4862	5763	1556	2158	1707	2224
mitochondrial	217	2207	816	782	906	1038	4814	5705	1544	2133	1689	2204
mitochondrial	218	2204	809	772	886	1024	4727	5631	1515	2113	1673	2173
mitochondrial	219	2202	797	765	878	1016	4696	5572	1508	2101	1663	2151
mitochondrial	220	2188	788	755	866	1007	4651	5522	1495	2083	1649	2138
mitochondrial	221	2177	777	749	857	998	4607	5457	1477	2049	1634	2118
mitochondrial	222	2165	774	742	849	991	4564	5400	1467	2034	1617	2104
mitochondrial	223	2158	766	736	842	974	4520	5331	1445	2016	1609	2083
mitochondrial	224	2152	766	733	840	970	4485	5292	1430	1999	1600	2069
mitochondrial	225	2154	754	730	835	960	4439	5215	1406	1981	1585	2055
mitochondrial	226	2145	744	724	824	951	4380	5134	1391	1964	1562	2027
mitochondrial	227	2132	733	722	820	937	4341	5105	1381	1950	1550	2018
mitochondrial	228	2117	721	718	811	928	4277	5042	1356	1927	1540	1995
mitochondrial	229	2099	706	710	802	912	4231	4988	1348	1913	1529	1977
mitochondrial	230	2085	699	700	795	903	4198	4942	1328	1903	1514	1961
mitochondrial	231	2081	691	688	788	895	4146	4870	1320	1891	1505	1944
mitochondrial	232	2069	684	683	783	883	4088	4772	1303	1865	1495	1927
mitochondrial	233	2057	673	678	778	877	4044	4717	1295	1850	1486	1910
mitochondrial	234	2054	661	674	771	873	4013	4652	1283	1832	1476	1897
mitochondrial	235	2044	656	670	768	868	3984	4602	1266	1822	1470	1890
mitochondrial	236	2022	652	663	757	841	3951	4525	1254	1799	1452	1868
mitochondrial	237	2005	647	657	744	829	3911	4459	1237	1772	1434	1852
mitochondrial	238	2000	645	649	739	822	3878	4403	1222	1753	1428	1838
mitochondrial	239	1990	638	639	728	806	3803	4319	1201	1722	1402	1809
mitochondrial	240	1971	632	632	709	798	3753	4252	1190	1688	1377	1787
mitochondrial	241	1952	614	625	700	793	3718	4217	1171	1672	1363	1781
mitochondrial	242	1929	605	612	688	781	3630	4115	1144	1628	1330	1760
mitochondrial	243	1914	602	601	676	776	3572	4071	1134	1602	1320	1738
mitochondrial	244	1889	585	589	670	766	3551	4027	1098	1579	1301	1717
mitochondrial	245	1882	573	574	661	761	3504	3962	1082	1559	1279	1691
mitochondrial	246	1855	568	570	659	754	3477	3934	1069	1543	1269	1680
mitochondrial	247	1850	561	563	653	748	3443	3869	1051	1527	1256	1660
mitochondrial	248	1829	545	555	639	746	3376	3813	1019	1508	1240	1634
mitochondrial	249	1812	539	545	634	743	3334	3729	1009	1482	1220	1620
mitochondrial	250	1796	533	531	620	730	3291	3666	992	1464	1205	1599
mitochondrial	251	1765	528	522	614	722	3254	3583	982	1447	1196	1579
mitochondrial	252	1725	512	513	592	697	3164	3491	955	1410	1178	1552
mitochondrial	253	1700	507	505	579	685	3099	3439	937	1389	1166	1526
mitochondrial	254	1660	497	491	568	672	3014	3372	909	1363	1142	1474
mitochondrial	255	1645	486	482	562	666	2969	3322	894	1342	1134	1465
mitochondrial	256	1641	476	475	558	657	2928	3260	882	1323	1119	1447
mitochondrial	257	1609	466	472	555	655	2891	3228	864	1300	1106	1430
mitochondrial	258	1579	457	465	544	638	2832	3159	848	1284	1090	1409
mitochondrial	259	1561	453	457	533	629	2797	3120	834	1264	1072	1378
mitochondrial	260	1541	439	448	510	615	2703	3003	799	1233	1051	1340
mitochondrial	261	1534	431	443	505	600	2652	2884	789	1209	1025	1306
mitochondrial	262	1494	416	431	489	581	2567	2797	760	1176	998	1263
mitochondrial	263	1462	404	413	463	556	2471	2686	736	1146	973	1222
mitochondrial	264	1441	396	406	457	543	2415	2617	719	1121	948	1194
mitochondrial	265	1397	387	387	426	513	2296	2490	681	1072	912	1133
mitochondrial	266	1367	375	372	404	497	2199	2413	662	1037	883	1094
mitochondrial	267	1349	368	362	393	479	2130	2332	646	1008	858	1055
mitochondrial	268	1313	358	351	383	471	2073	2261	628	987	835	1029
mitochondrial	269	1282	351	343	373	460	2025	2196	626	954	808	1005
mitochondrial	270	1244	343	335	360	449	1987	2150	626	924	787	986
mitochondrial	271	1218	333	320	344	433	1969	2055	629	892	756	946
mitochondrial	272	1191	324	306	335	425	1928	1950	624	854	732	892
mitochondrial	273	1166	316	296	331	426	1905	1883	648	818	708	858
mitochondrial	274	1143	308	290	319	424	1893	1798	672	785	683	828
mitochondrial	275	1149	284	274	284	1486	6447	1634	2823	716	629	759
mitochondrial	276	1117	276	265	267	1489	6459	1525	2842	678	601	717
mitochondrial	277	1090	253	246	252	1480	6416	1417	2830	630	563	650
mitochondrial	278	1051	239	235	246	1468	6395	1314	2856	590	532	610
mitochondrial	279	1011	217	209	222	1455	6378	1202	2870	549	486	571
mitochondrial	280	954	204	191	192	1442	6375	1100	2868	507	448	515
mitochondrial	281	878	180	151	156	1405	6232	948	2834	428	378	434
mitochondrial	282	357	170	138	136	229	1119	842	424	399	328	403
mitochondrial	283	768	145	135	128	1420	6261	799	2856	367	313	373
mitochondrial	284	751	124	110	112	1418	6299	658	2902	332	270	307
mitochondrial	285	719	101	98	95	1403	6234	546	2939	274	217	269
mitochondrial	286	697	77	78	66	1389	6214	436	2919	219	172	215
mitochondrial	287	690	74	69	62	1443	6471	402	3036	190	140	179
mitochondrial	288	666	54	52	53	1458	6520	319	3072	146	113	139
mitochondrial	289	650	33	28	34	1456	6505	212	3091	99	76	97
mitochondrial	290	637	20	23	22	1468	6522	125	3129	71	46	58
mitochondrial	291	617	0	0	1	1475	6543	1	3144	1	1	2
mitochondrial	292	622	0	0	0	1499	6651	1	3188	0	0	0
mitochondrial	293	626	0	0	0	1506	6731	0	3215	0	0	0
mitochondrial	294	638	0	0	0	1515	6803	0	3259	0	0	0
mitochondrial	295	641	0	0	0	1526	6872	0	3292	0	0	0
mitochondrial	296	647	0	0	0	1562	7026	0	3361	0	0	0
mitochondrial	297	657	0	0	0	1587	7132	0	3429	0	0	0
mitochondrial	298	662	0	0	0	1610	7240	0	3478	0	0	0
mitochondrial	299	659	0	0	0	1635	7359	0	3545	0	0	0
mitochondrial	300	669	0	0	0	1658	7476	0	3602	0	0	0
mitochondrial	301	674	0	0	0	1691	7627	0	3674	0	0	0
mitochondrial	302	680	0	0	0	1724	7728	0	3709	0	0	0
mitochondrial	303	674	0	0	0	1746	7858	0	3749	0	0	0
mitochondrial	304	679	0	0	0	1762	7964	0	3798	0	0	0
mitochondrial	305	689	0	0	0	1785	8076	0	3845	0	0	0
mitochondrial	306	696	0	0	0	1788	8111	0	3849	0	0	0
mitochondrial	307	707	0	0	0	1808	8180	0	3862	0	0	0
mitochondrial	308	713	0	0	0	1833	8282	0	3910	0	0	0
mitochondrial	309	717	0	0	0	1834	8302	0	3921	0	0	0
mitochondrial	310	725	0	0	0	1832	8306	0	3938	0	0	0
mitochondrial	311	734	0	0	0	1846	8373	0	3958	0	0	0
mitochondrial	312	742	0	0	0	1866	8452	0	3984	0	0	0
mitochondrial	313	744	0	0	0	1875	8472	0	3991	0	0	0
mitochondrial	314	754	0	0	0	1879	8509	0	3998	0	0	0
mitochondrial	315	755	0	0	0	1899	8572	0	4024	0	0	0
mitochondrial	316	771	0	0	0	1908	8599	0	4034	0	0	0
mitochondrial	317	784	0	0	0	1919	8670	0	4087	1	0	0
mitochondrial	318	791	0	0	0	1926	8713	0	4102	17	10	15
mitochondrial	319	783	0	5	0	1940	8757	0	4104	42	30	49
mitochondrial	320	784	0	20	0	1957	8851	0	4146	59	43	70
mitochondrial	321	795	0	38	0	1969	8922	0	4194	66	52	91
mitochondrial	322	803	0	46	0	1983	8971	0	4206	67	60	88
mitochondrial	323	812	0	66	0	2001	9029	0	4232	74	76	106
mitochondrial	324	814	0	77	2	2005	9088	0	4258	104	94	143
mitochondrial	325	821	0	787	19	2007	9121	0	4275	1248	1246	1603
mitochondrial	326	825	0	814	21	2019	9197	0	4301	1277	1266	1631
mitochondrial	327	838	0	833	22	2022	9237	0	4319	1297	1291	1657
mitochondrial	328	846	0	851	22	2031	9289	0	4341	1325	1308	1688
mitochondrial	329	866	0	862	22	2029	9350	0	4354	1356	1339	1720
mitochondrial	330	873	0	880	23	2056	9450	0	4387	1382	1361	1737
mitochondrial	331	887	0	910	23	2074	9492	0	4408	1404	1379	1770
mitochondrial	332	899	0	923	23	2080	9539	0	4432	1421	1399	1795
mitochondrial	333	903	0	936	38	2085	9562	0	4438	1436	1416	1811
mitochondrial	334	905	0	954	54	2090	9608	0	4467	1452	1432	1830
mitochondrial	335	906	0	970	86	2094	9660	0	4493	1480	1456	1873
mitochondrial	336	914	0	983	109	2101	9710	0	4515	1499	1476	1896
mitochondrial	337	923	0	994	133	2104	9730	0	4539	1514	1494	1913
mitochondrial	338	936	0	1008	159	2118	9784	0	4570	1537	1527	1957
mitochondrial	339	935	0	1026	175	2138	9854	0	4581	1555	1544	1978
mitochondrial	340	943	0	1044	201	2137	9868	0	4598	1574	1568	1996
mitochondrial	341	954	0	1057	2729	2136	9911	0	4638	1597	1590	2013
mitochondrial	342	959	0	1070	2761	2141	9926	0	4652	1608	1603	2033
mitochondrial	343	959	0	1096	2835	2161	9974	0	4680	1628	1629	2053
mitochondrial	344	972	0	1125	2901	2181	10072	0	4724	1651	1657	2090
mitochondrial	345	979	0	1128	2959	2197	10128	0	4746	1662	1672	2102
mitochondrial	346	981	0	1133	3026	2216	10200	0	4786	1688	1678	2107
mitochondrial	347	994	0	1145	3066	2220	10279	0	4811	1699	1685	2127
mitochondrial	348	1000	0	1153	3116	2223	10329	0	4835	1714	1694	2141
mitochondrial	349	1002	0	1158	3160	2236	10394	0	4863	1727	1713	2153
mitochondrial	350	1020	0	1166	3199	2246	10436	0	4889	1739	1733	2162
mitochondrial	351	1023	0	1166	3246	2251	10488	0	4897	1750	1739	2165
mitochondrial	352	1030	0	1176	3269	2256	10517	0	4920	1760	1754	2173
mitochondrial	353	1042	0	1189	3302	2258	10562	0	4940	1777	1759	2180
mitochondrial	354	1047	0	1195	3366	2283	10644	0	4972	1793	1775	2197
mitochondrial	355	1048	0	1211	3422	2298	10686	0	5012	1802	1784	2207
mitochondrial	356	1058	0	1217	3478	2313	10740	0	5030	1810	1789	2225
mitochondrial	357	1060	0	1227	3530	2333	10806	0	5042	1810	1805	2238
mitochondrial	358	1060	0	1230	3552	2338	10839	0	5063	1815	1806	2241
mitochondrial	359	1067	0	1242	3580	2334	10897	0	5079	1826	1815	2248
mitochondrial	360	1066	0	1249	3604	2344	10957	0	5089	1822	1825	2259
mitochondrial	361	1072	0	1262	3653	2363	11014	0	5123	1837	1829	2272
mitochondrial	362	1080	0	1262	3687	2369	11035	0	5142	1842	1828	2277
mitochondrial	363	1081	0	1269	3731	2381	11098	0	5155	1840	1833	2280
mitochondrial	364	1082	0	1270	3769	2385	11151	0	5197	1851	1843	2290
mitochondrial	365	1089	0	1280	3792	2394	11208	0	5199	1864	1851	2305
mitochondrial	366	1093	0	1301	3822	2423	11313	0	5250	1881	1862	2313
mitochondrial	367	1096	0	1308	3840	2432	11339	0	5266	1893	1874	2324
mitochondrial	368	1098	0	1314	3866	2438	11406	0	5285	1894	1892	2328
mitochondrial	369	1116	0	1328	3878	2445	11466	0	5315	1897	1899	2337
mitochondrial	370	1132	0	1340	3912	2452	11521	0	5340	1909	1913	2344
mitochondrial	371	1134	0	1352	3933	2457	11576	0	5372	1912	1935	2349
mitochondrial	372	1138	0	1358	3944	2469	11609	0	5376	1912	1932	2353
mitochondrial	373	1135	0	1367	3943	2468	11651	0	5392	1918	1939	2359
mitochondrial	374	1128	0	1383	3971	2482	11718	0	5416	1937	1944	2365
mitochondrial	375	1131	0	1396	4004	2502	11782	0	5441	1943	1955	2369
mitochondrial	376	1132	0	1400	4014	2501	11811	0	5441	1961	1960	2385
mitochondrial	377	1136	0	1402	4037	2505	11844	0	5452	1971	1960	2400
mitochondrial	378	1128	0	1420	4060	2515	11913	0	5495	1983	1970	2411
mitochondrial	379	1120	0	1431	4077	2521	11984	0	5517	1991	1987	2430
mitochondrial	380	1120	0	1439	4100	2533	12025	0	5539	1994	1985	2436
mitochondrial	381	1128	0	1447	4129	2542	12118	0	5570	2006	1998	2463
mitochondrial	382	1119	0	1449	4132	2553	12174	0	5594	2022	2004	2469
mitochondrial	383	1111	0	1453	4143	2563	12235	0	5602	2031	2004	2477
mitochondrial	384	1111	0	1468	4163	2574	12295	0	5625	2037	2019	2493
mitochondrial	385	1114	0	1483	4225	2579	12347	0	5664	2046	2031	2504
mitochondrial	386	1111	0	1491	4249	2577	12390	0	5670	2051	2040	2520
mitochondrial	387	1109	0	1503	4247	2586	12448	0	5721	2060	2052	2524
mitochondrial	388	1100	0	1514	4259	2605	12520	0	5754	2075	2052	2534
mitochondrial	389	1097	0	1525	4299	2625	12605	0	5808	2095	2063	2558
mitochondrial	390	1099	0	1532	4328	2626	12658	0	5814	2097	2070	2569
mitochondrial	391	1100	0	1545	4366	2644	12727	0	5829	2098	2071	2578
mitochondrial	392	1104	0	1552	4397	2651	12814	0	5877	2107	2083	2582
mitochondrial	393	1111	0	1572	4436	2671	12905	0	5904	2114	2086	2598
mitochondrial	394	1119	0	1579	4489	2689	12971	0	5944	2134	2097	2627
mitochondrial	395	1119	0	1583	4523	2706	13050	0	6002	2154	2116	2644
mitochondrial	396	1120	0	1584	4530	2713	13114	0	6030	2157	2126	2647
mitochondrial	397	1115	0	1586	4535	2710	13155	0	6045	2163	2129	2655
mitochondrial	398	1110	0	1597	4539	2720	13205	0	6071	2173	2138	2666
mitochondrial	399	1110	0	1623	4570	2741	13280	0	6115	2186	2145	2696
mitochondrial	400	1118	0	1636	4578	2751	13328	0	6156	2190	2151	2698
mitochondrial	401	1113	0	1646	4600	2764	13385	0	6163	2189	2167	2703
mitochondrial	402	1116	0	1652	4629	2783	13467	0	6195	2198	2181	2714
mitochondrial	403	1121	0	1662	4652	2799	13515	0	6230	2216	2185	2725
mitochondrial	404	1132	0	1673	4682	2809	13580	0	6259	2229	2191	2737
mitochondrial	405	1130	0	1682	4675	2812	13609	0	6281	2233	2200	2743
mitochondrial	406	1125	0	1691	4712	2828	13714	0	6306	2255	2215	2763
mitochondrial	407	1122	0	1698	4748	2848	13815	0	6341	2265	2227	2777
mitochondrial	408	1117	0	1709	4777	2856	13860	0	6376	2275	2235	2786
mitochondrial	409	1118	0	1712	4806	2856	13913	0	6411	2283	2249	2802
mitochondrial	410	1113	0	1725	4835	2856	13991	0	6456	2294	2255	2824
mitochondrial	411	1105	0	1733	4856	2869	14044	0	6493	2298	2266	2837
mitochondrial	412	1104	0	1741	4867	2866	14073	0	6527	2302	2263	2846
mitochondrial	413	1108	0	1759	4895	2885	14166	0	6558	2307	2280	2858
mitochondrial	414	1105	0	1776	4928	2904	14242	0	6584	2322	2292	2872
mitochondrial	415	1096	0	1789	4963	2919	14308	0	6635	2339	2306	2891
mitochondrial	416	1100	0	1796	4995	2929	14376	0	6673	2355	2324	2901
mitochondrial	417	1096	0	1813	5031	2954	14468	0	6735	2370	2337	2916
mitochondrial	418	1092	0	1820	5095	2976	14565	0	6782	2378	2365	2927
mitochondrial	419	1093	0	1827	5138	2996	14670	0	6813	2385	2386	2944
mitochondrial	420	1097	0	1836	5165	3001	14726	0	6838	2410	2411	2969
mitochondrial	421	1093	0	1840	5166	3010	14775	0	6855	2429	2421	2993
mitochondrial	422	1086	0	1841	5175	3007	14824	0	6858	2431	2429	3008
mitochondrial	423	1082	0	1842	5197	2986	14860	0	6863	2449	2443	3028
mitochondrial	424	1074	0	1846	5224	2984	14876	0	6865	2466	2464	3045
mitochondrial	425	1069	0	1848	5229	2984	14856	0	6821	2473	2466	3044
mitochondrial	426	1072	0	1849	5238	2971	14807	0	6789	2478	2472	3057
mitochondrial	427	1070	0	1852	5264	2977	14814	0	6793	2490	2476	3061
mitochondrial	428	1068	0	1857	5305	2988	14783	0	6755	2500	2484	3072
mitochondrial	429	1061	0	1863	5335	2998	14812	0	6759	2517	2492	3080
mitochondrial	430	1053	0	1865	5365	2990	14811	0	6798	2524	2502	3084
mitochondrial	431	1053	0	1849	5403	3011	14877	0	6827	2545	2520	3097
mitochondrial	432	1044	0	1859	5415	3010	14915	0	6824	2549	2532	3105
mitochondrial	433	1034	0	1861	5440	3000	14877	0	6832	2557	2540	3108
mitochondrial	434	1029	0	1872	5498	3002	14831	0	6802	2578	2545	3113
mitochondrial	435	1037	0	1889	5540	3012	14908	0	6809	2603	2555	3140
mitochondrial	436	1038	0	1894	5568	3013	14935	0	6832	2617	2567	3149
mitochondrial	437	1041	0	1894	5617	3010	14910	0	6804	2641	2578	3171
mitochondrial	438	1041	0	1900	5652	3008	14892	0	6810	2664	2593	3195
mitochondrial	439	1026	0	1903	5666	3014	14872	0	6801	2671	2608	3208
mitochondrial	440	1030	0	1909	5704	3010	14899	0	6810	2680	2616	3224
mitochondrial	441	1025	0	1916	5755	3019	14886	0	6792	2691	2626	3237
mitochondrial	442	1030	0	1919	5814	3018	14898	0	6808	2704	2637	3247
mitochondrial	443	1032	0	1927	5833	3032	14890	0	6831	2711	2646	3256
mitochondrial	444	1047	0	1926	5852	3033	14898	0	6815	2736	2657	3276
mitochondrial	445	1039	0	1937	5875	3035	14890	0	6813	2746	2661	3284
mitochondrial	446	1035	0	1945	5908	3024	14849	0	6792	2760	2672	3313
mitochondrial	447	1036	0	1955	5906	3004	14792	0	6738	2767	2681	3326
mitochondrial	448	1029	0	1963	5944	3001	14821	0	6748	2785	2693	3339
mitochondrial	449	1033	0	1983	6000	3011	14853	0	6747	2800	2711	3366
mitochondrial	450	1035	0	1993	6030	3012	14827	0	6734	2806	2714	3382
mitochondrial	451	1025	0	2001	6080	2993	14781	0	6724	2812	2724	3397
mitochondrial	452	1026	0	2019	6115	2978	14802	0	6742	2830	2745	3422
mitochondrial	453	1027	0	2031	6166	2987	14789	0	6771	2841	2763	3446
mitochondrial	454	1022	0	2032	6191	2996	14780	0	6768	2845	2775	3451
mitochondrial	455	1024	0	2042	6217	3016	14748	2	6777	2851	2783	3465
mitochondrial	456	1021	0	2055	6226	3029	14764	2	6783	2864	2790	3474
mitochondrial	457	1026	0	2059	6273	3026	14744	2	6811	2875	2798	3507
mitochondrial	458	1024	0	2071	6313	3018	14674	2	6778	2875	2801	3511
mitochondrial	459	1028	0	2085	6349	3023	14686	2	6774	2895	2811	3524
mitochondrial	460	1032	0	2097	6374	3030	14758	2	6785	2909	2821	3547
mitochondrial	461	1037	0	2108	6418	3027	14759	2	6784	2927	2839	3571
mitochondrial	462	1039	0	2117	6472	3032	14724	2	6794	2941	2862	3589
mitochondrial	463	1044	0	2124	6520	3022	14752	2	6847	2960	2877	3606
mitochondrial	464	1056	0	2139	6537	3023	14776	2	6877	2976	2893	3628
mitochondrial	465	1063	0	2147	6550	3010	14744	2	6866	2981	2897	3642
mitochondrial	466	1071	0	2161	6594	3012	14756	2	6869	3000	2905	3652
mitochondrial	467	1070	0	2177	6651	3012	14737	2	6880	3011	2925	3664
mitochondrial	468	1074	0	2190	6691	3011	14762	2	6880	3011	2924	3671
mitochondrial	469	1080	0	2196	6721	3010	14760	2	6871	3007	2923	3677
mitochondrial	470	1077	0	2192	6772	3017	14721	2	6885	3006	2933	3687
mitochondrial	471	1067	0	2180	6813	3025	14724	2	6855	3011	2935	3692
mitochondrial	472	1073	0	2193	6852	3018	14711	2	6873	3020	2937	3685
mitochondrial	473	1069	0	2190	6894	3014	14716	2	6857	3028	2945	3688
mitochondrial	474	1076	0	2194	6926	3009	14712	2	6847	3023	2948	3677
mitochondrial	475	1077	0	2203	6961	3035	14734	2	6828	3027	2950	3665
mitochondrial	476	1076	0	2197	7000	3035	14700	2	6826	3014	2947	3658
mitochondrial	477	1077	0	2190	7015	3037	14693	2	6814	3012	2942	3665
mitochondrial	478	1081	0	2193	7063	3045	14681	2	6828	3016	2952	3658
mitochondrial	479	1081	0	2206	7095	3044	14686	2	6825	3010	2942	3655
mitochondrial	480	1085	0	2206	7117	3025	14649	2	6808	2997	2938	3663
mitochondrial	481	1089	0	2198	7157	3006	14643	2	6803	2994	2932	3646
mitochondrial	482	1084	0	2205	7168	3004	14612	2	6813	2990	2921	3645
mitochondrial	483	1093	0	2206	7200	3001	14658	2	6837	2997	2928	3654
mitochondrial	484	1104	0	2203	7232	3018	14709	2	6829	3001	2939	3672
mitochondrial	485	1107	0	2203	7229	3024	14679	2	6815	2983	2941	3654
mitochondrial	486	1103	0	2207	7266	3049	14722	2	6825	3000	2949	3651
mitochondrial	487	1110	0	2210	7291	3059	14779	2	6821	3009	2944	3662
mitochondrial	488	1112	0	2213	7292	3052	14746	2	6818	3003	2929	3629
mitochondrial	489	1110	0	2205	7288	3048	14713	2	6828	3010	2922	3622
mitochondrial	490	1119	0	2203	7321	3050	14746	2	6833	3011	2922	3628
mitochondrial	491	1128	0	2209	7346	3071	14794	2	6823	3011	2934	3640
mitochondrial	492	1138	0	2214	7366	3080	14855	2	6833	3021	2937	3650
mitochondrial	493	1137	0	2210	7339	3065	14834	2	6829	3022	2929	3649
mitochondrial	494	1136	0	2194	7292	3044	14746	2	6831	3011	2917	3624
mitochondrial	495	1135	0	2200	7279	3034	14738	2	6848	3012	2915	3623
mitochondrial	496	1130	0	2204	7272	3034	14714	2	6837	3004	2915	3620
mitochondrial	497	1144	0	2204	7304	3047	14732	2	6845	3007	2920	3630
mitochondrial	498	1143	0	2195	7275	3042	14715	2	6840	2996	2916	3640
mitochondrial	499	1141	0	2191	7259	3029	14647	2	6832	2983	2903	3632
mitochondrial	500	1143	0	2198	7302	3030	14670	2	6852	2986	2900	3636
mitochondrial	501	1141	0	2203	7301	3025	14672	2	6869	2982	2910	3646
mitochondrial	502	1148	0	2210	7327	3034	14690	2	6869	2986	2912	3645
mitochondrial	503	1147	0	2200	7315	3036	14678	2	6856	2976	2914	3646
mitochondrial	504	1140	0	2189	7289	3022	14628	2	6835	2969	2904	3641
mitochondrial	505	1132	0	2195	7285	3018	14619	2	6806	2958	2897	3639
mitochondrial	506	1128	0	2196	7307	3018	14621	2	6811	2955	2895	3641
mitochondrial	507	1130	0	2205	7304	3006	14611	2	6825	2946	2890	3638
mitochondrial	508	1128	0	2212	7307	3011	14606	2	6855	2950	2889	3640
mitochondrial	509	1128	0	2213	7329	3023	14600	2	6866	2952	2878	3639
mitochondrial	510	1124	0	2212	7340	3021	14587	2	6868	2949	2876	3636
mitochondrial	511	1131	0	2200	7333	3013	14573	2	6844	2937	2885	3635
mitochondrial	512	1128	0	2197	7329	3018	14561	2	6854	2938	2891	3636
mitochondrial	513	1122	0	2189	7310	3010	14516	2	6846	2945	2890	3642
mitochondrial	514	1117	0	2194	7292	3004	14472	2	6837	2944	2882	3633
mitochondrial	515	1124	0	2191	7291	3004	14443	2	6838	2944	2884	3635
mitochondrial	516	1129	0	2181	7258	2979	14348	2	6814	2935	2876	3635
mitochondrial	517	1137	0	2194	7236	2977	14334	2	6812	2933	2865	3624
mitochondrial	518	1131	0	2191	7260	2980	14313	2	6810	2939	2856	3629
mitochondrial	519	1129	0	2181	7272	2976	14283	2	6794	2942	2850	3626
mitochondrial	520	1133	0	2188	7284	2992	14304	2	6791	2944	2856	3643
mitochondrial	521	1130	0	2195	7293	3006	14315	2	6788	2970	2854	3644
mitochondrial	522	1134	0	2200	7302	3009	14335	3	6806	2986	2858	3654
mitochondrial	523	1133	0	2195	7320	3015	14372	3	6812	2995	2858	3664
mitochondrial	524	1136	0	2192	7322	3023	14361	3	6809	2984	2865	3667
mitochondrial	525	1141	0	2188	7318	3011	14365	3	6824	2987	2867	3666
mitochondrial	526	1144	0	2189	7317	3006	14389	3	6858	2985	2875	3674
mitochondrial	527	1140	0	2190	7312	3007	14383	3	6868	2982	2875	3684
mitochondrial	528	1135	0	2179	7298	3006	14376	3	6859	2984	2868	3680
mitochondrial	529	1128	0	2169	7277	3000	14328	3	6861	2990	2868	3667
mitochondrial	530	1125	0	2179	7303	3006	14356	3	6872	3008	2887	3681
mitochondrial	531	1117	0	2181	7279	3008	14326	3	6870	2999	2877	3673
mitochondrial	532	1108	0	2187	7281	3004	14305	3	6860	3005	2876	3681
mitochondrial	533	1106	0	2189	7267	2994	14278	3	6872	3016	2877	3684
mitochondrial	534	1106	0	2183	7249	2991	14271	3	6906	3011	2855	3672
mitochondrial	535	1112	0	2167	7220	2989	14257	3	6904	3014	2851	3688
mitochondrial	536	1100	0	2168	7215	2990	14229	3	6904	3021	2849	3685
mitochondrial	537	1104	0	2171	7211	2983	14197	3	6872	3019	2848	3675
mitochondrial	538	1108	0	2162	7229	2972	14210	3	6860	3013	2851	3678
mitochondrial	539	1110	0	2162	7216	2965	14222	3	6843	3009	2850	3673
mitochondrial	540	1113	0	2161	7209	2966	14210	3	6849	3002	2838	3662
mitochondrial	541	1109	0	2159	7184	2950	14230	3	6869	3014	2855	3653
mitochondrial	542	1111	0	2167	7144	2944	14171	3	6859	3013	2853	3655
mitochondrial	543	1100	0	2158	7092	2919	14070	3	6845	3003	2853	3644
mitochondrial	544	1097	0	2155	7061	2917	14050	3	6825	2997	2859	3625
mitochondrial	545	1103	0	2166	7118	2924	14104	3	6843	3013	2881	3643
mitochondrial	546	1104	0	2173	7133	2929	14115	3	6861	3017	2877	3656
mitochondrial	547	1105	0	2180	7177	2960	14186	3	6933	3040	2894	3677
mitochondrial	548	1104	0	2178	7183	2966	14197	3	6928	3041	2902	3674
mitochondrial	549	1107	0	2168	7161	2951	14170	3	6930	3033	2900	3651
mitochondrial	550	1105	0	2160	7186	2953	14198	3	6933	3042	2905	3658
mitochondrial	551	1105	0	2160	7210	2956	14215	3	6954	3025	2906	3633
mitochondrial	552	1103	0	2156	7223	2952	14213	3	6947	3041	2903	3663
mitochondrial	553	1104	0	2150	7239	2955	14223	3	6949	3039	2918	3671
mitochondrial	554	1106	0	2143	7266	2960	14309	3	6995	3053	2947	3678
mitochondrial	555	1099	0	2130	7291	2974	14363	3	6983	3059	2946	3673
mitochondrial	556	1099	0	2110	7232	2955	14245	3	6987	3045	2942	3652
mitochondrial	557	1098	0	2099	7228	2945	14206	3	6968	3052	2939	3645
mitochondrial	558	1085	0	2084	7253	2946	14266	3	6990	3059	2955	3678
mitochondrial	559	1086	0	2075	7268	2951	14271	3	6981	3066	2950	3684
mitochondrial	560	1085	0	2064	7299	2960	14301	3	6982	3075	2955	3683
mitochondrial	561	1087	0	2054	7291	2951	14270	3	6962	3077	2949	3679
mitochondrial	562	1093	0	2039	7296	2958	14311	3	6936	3089	2953	3688
mitochondrial	563	1084	0	2022	7269	2943	14253	3	6935	3079	2946	3675
mitochondrial	564	1075	0	2012	7273	2942	14239	3	6930	3077	2952	3668
mitochondrial	565	1072	0	143	7283	2934	14272	0	6918	3070	2954	3666
mitochondrial	566	1067	0	106	7280	2940	14281	0	6903	3064	2938	3680
mitochondrial	567	1065	0	104	7262	2916	14220	0	6858	3050	2929	3674
mitochondrial	568	1058	0	112	7237	2908	14187	0	6847	3053	2914	3661
mitochondrial	569	1055	0	122	7221	2904	14124	0	6832	3052	2902	3643
mitochondrial	570	1049	0	2047	7226	2906	14121	3	6838	3043	2887	3634
mitochondrial	571	1044	0	2065	7242	2910	14155	3	6860	3038	2890	3623
mitochondrial	572	1043	0	2084	7263	2905	14162	3	6864	3036	2882	3626
mitochondrial	573	1040	0	2099	7294	2920	14178	3	6883	3029	2884	3624
mitochondrial	574	1040	0	2128	7305	2935	14191	3	6885	3028	2871	3625
mitochondrial	575	1045	0	2143	7373	2954	14278	3	6932	3044	2871	3639
mitochondrial	576	1041	0	2162	7392	2959	14311	3	6932	3041	2869	3635
mitochondrial	577	1032	0	2178	7390	2950	14293	3	6931	3033	2858	3634
mitochondrial	578	1031	0	2192	7386	2948	14273	3	6924	3024	2858	3637
mitochondrial	579	1033	0	2216	7391	2953	14298	3	6928	3032	2858	3639
mitochondrial	580	1033	0	2226	7422	2974	14311	3	6926	3042	2859	3656
mitochondrial	581	1032	0	2237	7429	2954	14293	3	6909	3024	2852	3654
mitochondrial	582	1033	0	2252	7458	2962	14325	3	6934	3033	2850	3677
mitochondrial	583	1030	0	2259	7493	2979	14377	3	6938	3050	2854	3685
mitochondrial	584	1029	0	2261	7464	2976	14357	3	6920	3046	2859	3702
mitochondrial	585	1029	0	2279	7465	2984	14326	3	6905	3039	2853	3700
mitochondrial	586	1024	0	2287	7448	2976	14278	3	6899	3024	2848	3703
mitochondrial	587	1022	0	2321	7488	2983	14328	3	6909	3028	2861	3709
mitochondrial	588	1024	0	2329	7507	2981	14329	3	6899	3020	2870	3713
mitochondrial	589	1015	0	2322	7496	2972	14316	3	6897	3027	2862	3712
mitochondrial	590	1010	0	2317	7443	2965	14252	3	6868	3018	2869	3698
mitochondrial	591	994	0	2316	7400	2932	14181	3	6893	3000	2862	3693
mitochondrial	592	988	0	2324	7357	2923	14164	3	6865	3003	2856	3690
mitochondrial	593	985	0	2334	7379	2938	14221	3	6879	3005	2861	3711
mitochondrial	594	980	0	2337	7387	2945	14218	3	6889	2999	2861	3705
mitochondrial	595	978	0	2338	7381	2945	14206	3	6886	2998	2855	3705
mitochondrial	596	986	0	2339	7374	2930	14190	3	6894	2994	2856	3699
mitochondrial	597	987	0	2337	7387	2945	14204	3	6899	2994	2859	3687
mitochondrial	598	975	0	2344	7396	2949	14157	3	6893	2979	2852	3679
mitochondrial	599	989	0	2352	7374	2932	14121	3	6863	2983	2841	3669
mitochondrial	600	985	0	2353	7379	2929	14127	3	6855	2984	2852	3651
mitochondrial	601	978	0	2341	7359	2927	14090	3	6813	2973	2841	3643
mitochondrial	602	980	0	2346	7331	2927	14066	3	6799	2958	2826	3624
mitochondrial	603	985	0	2353	7318	2917	14060	3	6795	2963	2813	3627
mitochondrial	604	980	0	2349	7333	2915	14059	3	6786	2956	2805	3631
mitochondrial	605	980	0	2361	7368	2918	14140	4	6782	2975	2823	3637
mitochondrial	606	985	0	2357	7367	2905	14108	4	6787	2976	2819	3642
mitochondrial	607	986	0	2344	7342	2890	14065	4	6776	2974	2806	3616
mitochondrial	608	983	0	2339	7325	2872	14056	4	6786	2979	2800	3616
mitochondrial	609	986	0	2340	7312	2876	14010	4	6774	2968	2795	3611
mitochondrial	610	985	0	2351	7342	2882	14031	2	6776	2986	2803	3623
mitochondrial	611	989	0	2346	7330	2876	13990	2	6779	2972	2789	3608
mitochondrial	612	985	0	2350	7288	2856	13965	2	6750	2971	2780	3611
mitochondrial	613	991	0	2352	7293	2867	13968	2	6735	2967	2784	3605
mitochondrial	614	996	0	2361	7298	2852	13949	2	6735	2968	2782	3592
mitochondrial	615	1000	0	2365	7303	2865	13970	2	6740	2976	2785	3589
mitochondrial	616	998	0	2374	7289	2848	13984	2	6738	2967	2788	3584
mitochondrial	617	999	0	2371	7249	2829	13921	2	6677	2961	2779	3570
mitochondrial	618	989	0	2368	7256	2842	13901	2	6688	2965	2782	3567
mitochondrial	619	991	0	2363	7253	2838	13886	2	6697	2965	2786	3555
mitochondrial	620	991	0	2358	7216	2824	13827	2	6674	2946	2769	3534
mitochondrial	621	987	0	2353	7203	2811	13776	2	6665	2946	2761	3517
mitochondrial	622	1000	0	2350	7228	2831	13830	2	6690	2947	2773	3545
mitochondrial	623	1007	0	2346	7240	2846	13829	2	6709	2956	2762	3552
mitochondrial	624	1023	0	2340	7228	2847	13781	2	6734	2948	2756	3557
mitochondrial	625	1032	0	2341	7229	2825	13774	2	6762	2960	2749	3568
mitochondrial	626	1036	0	2344	7216	2822	13763	2	6741	2965	2754	3572
mitochondrial	627	1041	0	2329	7230	2823	13769	2	6795	2969	2773	3565
mitochondrial	628	1048	0	2324	7208	2813	13765	2	6773	2957	2772	3578
mitochondrial	629	1052	0	2326	7220	2814	13757	2	6785	2952	2768	3570
mitochondrial	630	1065	0	2321	7260	2808	13794	2	6791	2960	2774	3573
mitochondrial	631	1077	0	2325	7262	2829	13795	2	6804	2964	2784	3581
mitochondrial	632	1073	0	2337	7297	2832	13800	2	6802	2966	2809	3579
mitochondrial	633	1080	0	2328	7292	2835	13787	2	6803	2964	2803	3574
mitochondrial	634	1085	0	2315	7241	2820	13725	2	6811	2953	2789	3545
mitochondrial	635	1085	0	2309	7219	2811	13680	2	6804	2952	2774	3539
mitochondrial	636	1093	0	2310	7224	2793	13702	2	6838	2948	2772	3556
mitochondrial	637	1100	0	2307	7251	2800	13746	2	6859	2951	2778	3565
mitochondrial	638	1099	0	2311	7249	2794	13770	2	6833	2953	2777	3579
mitochondrial	639	1086	0	2306	7245	2784	13750	2	6826	2942	2777	3573
mitochondrial	640	1086	0	2313	7252	2790	13759	2	6834	2946	2775	3575
mitochondrial	641	1085	0	2321	7244	2791	13760	2	6837	2941	2770	3572
mitochondrial	642	1096	0	2318	7242	2788	13757	2	6857	2952	2772	3563
mitochondrial	643	1094	0	2318	7261	2789	13782	2	6866	2948	2781	3574
mitochondrial	644	1097	0	2319	7258	2787	13791	2	6838	2955	2780	3582
mitochondrial	645	1094	0	2312	7238	2783	13767	2	6823	2952	2773	3570
mitochondrial	646	1076	0	2319	7267	2783	13794	2	6839	2946	2775	3585
mitochondrial	647	1073	0	2320	7267	2787	13783	2	6833	2951	2768	3576
mitochondrial	648	1070	0	2309	7278	2786	13777	2	6841	2958	2767	3573
mitochondrial	649	1067	0	2315	7287	2785	13782	2	6820	2967	2768	3581
mitochondrial	650	1069	0	2313	7258	2774	13741	2	6782	2967	2772	3575
mitochondrial	651	1058	0	2308	7263	2776	13715	2	6784	2980	2757	3569
mitochondrial	652	1056	0	2303	7263	2774	13703	2	6788	2985	2741	3563
mitochondrial	653	1056	0	2318	7265	2779	13680	2	6786	2986	2742	3559
mitochondrial	654	1062	0	2311	7256	2777	13674	2	6796	2981	2748	3560
mitochondrial	655	1059	0	2312	7271	2780	13696	2	6815	2991	2755	3569
mitochondrial	656	1062	0	2308	7240	2766	13659	2	6782	2984	2758	3563
mitochondrial	657	1052	0	2303	7255	2780	13653	2	6795	2988	2759	3563
mitochondrial	658	1049	0	2307	7281	2790	13666	2	6761	2987	2765	3563
mitochondrial	659	1058	0	2306	7267	2782	13666	2	6756	2985	2769	3565
mitochondrial	660	1053	0	2289	7277	2779	13693	2	6793	2983	2773	3570
mitochondrial	661	1048	0	2281	7276	2785	13732	2	6822	2998	2779	3568
mitochondrial	662	1036	0	2276	7302	2786	13769	2	6791	3009	2786	3581
mitochondrial	663	1038	0	2283	7319	2787	13817	2	6833	3013	2795	3579
mitochondrial	664	1042	0	2283	7342	2800	13877	2	6834	3026	2805	3593
mitochondrial	665	1053	0	2292	7322	2792	13859	2	6835	3022	2802	3580
mitochondrial	666	1045	0	2302	7322	2793	13885	2	6837	3007	2801	3573
mitochondrial	667	1040	0	2315	7328	2794	13927	2	6855	3024	2813	3582
mitochondrial	668	1033	0	2322	7279	2791	13924	2	6859	3020	2811	3584
mitochondrial	669	1036	0	2327	7262	2786	13942	2	6871	3027	2822	3581
mitochondrial	670	1044	0	2343	7222	2778	13950	2	6890	3021	2819	3568
mitochondrial	671	1048	0	2342	7179	2770	13941	2	6903	3008	2806	3563
mitochondrial	672	1049	0	2331	7156	2779	13931	2	6893	3000	2809	3557
mitochondrial	673	1052	0	2334	7135	2785	13901	2	6931	3002	2814	3550
mitochondrial	674	1050	0	2338	7087	2771	13855	2	6915	3001	2808	3540
mitochondrial	675	1044	0	2334	7061	2768	13863	2	6885	3005	2802	3538
mitochondrial	676	1042	0	2324	7034	2781	13897	2	6902	3004	2803	3531
mitochondrial	677	1047	0	2317	7021	2775	13861	0	6907	2998	2811	3511
mitochondrial	678	1051	0	2326	6990	2778	13845	0	6901	3007	2816	3520
mitochondrial	679	1053	0	2309	6977	2774	13858	0	6882	2998	2811	3521
mitochondrial	680	1047	0	2296	6932	2765	13841	0	6877	2989	2803	3505
mitochondrial	681	1051	0	2300	6909	2759	13821	0	6873	2995	2802	3498
mitochondrial	682	1050	0	2314	6907	2761	13832	0	6881	2982	2800	3480
mitochondrial	683	1050	0	2313	6898	2791	13907	0	6885	2980	2811	3495
mitochondrial	684	1051	0	2328	6890	2805	13992	0	6881	2991	2819	3514
mitochondrial	685	1055	0	2335	6876	2819	14058	0	6887	2997	2832	3501
mitochondrial	686	1058	0	2329	6857	2813	14077	0	6908	2996	2835	3493
mitochondrial	687	1058	0	2319	6840	2811	14086	0	6960	2989	2834	3496
mitochondrial	688	1061	0	2314	6795	2813	14045	0	6989	2990	2835	3493
mitochondrial	689	1055	0	2314	6764	2809	13979	0	6965	2987	2831	3485
mitochondrial	690	1069	0	2323	6764	2821	14002	0	6999	2985	2846	3493
mitochondrial	691	1077	0	2333	6752	2836	13980	0	7008	3000	2842	3504
mitochondrial	692	1088	0	2349	6738	2853	14102	0	7061	3027	2868	3530
mitochondrial	693	1080	0	2352	6734	2858	14151	0	7065	3040	2867	3549
mitochondrial	694	1080	0	2349	6723	2844	14116	0	7064	3032	2856	3539
mitochondrial	695	1082	0	2341	6646	2836	14025	0	7019	3005	2828	3509
mitochondrial	696	1079	0	2336	6633	2826	14015	0	7010	3006	2833	3505
mitochondrial	697	1071	0	2352	6583	2817	14044	0	7006	3004	2841	3502
mitochondrial	698	1071	0	2356	6569	2813	14045	0	7003	3002	2841	3516
mitochondrial	699	1073	0	2359	6558	2818	14024	0	6998	2994	2848	3525
mitochondrial	700	1064	0	2359	6512	2815	13992	0	6987	2981	2835	3506
mitochondrial	701	1068	0	2378	6467	2812	13994	0	6992	2997	2827	3525
mitochondrial	702	1071	0	2376	6418	2807	13945	0	6983	2999	2826	3511
mitochondrial	703	1067	0	2374	6362	2796	13922	0	6948	2989	2810	3492
mitochondrial	704	1054	0	2362	6301	2782	13835	0	6932	2964	2773	3477
mitochondrial	705	1052	0	2368	6268	2782	13850	0	6956	2979	2788	3493
mitochondrial	706	1059	0	2379	6261	2795	13889	0	6943	2982	2791	3509
mitochondrial	707	1057	0	2382	6249	2800	13879	0	6971	2979	2795	3512
mitochondrial	708	1064	0	2394	6203	2798	13860	0	6963	2970	2795	3481
mitochondrial	709	1064	0	2404	6176	2798	13839	0	6962	2966	2792	3464
mitochondrial	710	1062	0	2409	6139	2799	13801	0	6947	2961	2782	3461
mitochondrial	711	1063	0	2427	6125	2815	13834	0	6970	2959	2792	3463
mitochondrial	712	1065	0	2432	6113	2824	13810	0	6979	2951	2800	3450
mitochondrial	713	1066	0	2425	6105	2826	13793	0	6968	2948	2793	3447
mitochondrial	714	1063	0	2428	6076	2821	13777	0	6972	2943	2785	3454
mitochondrial	715	1069	0	2439	6036	2828	13770	0	6961	2939	2769	3456
mitochondrial	716	1064	0	2433	6000	2821	13733	0	6968	2931	2778	3449
mitochondrial	717	1058	0	2436	5975	2835	13795	0	6986	2938	2775	3449
mitochondrial	718	1059	0	2426	5935	2848	13794	0	6987	2939	2769	3455
mitochondrial	719	1063	0	2421	5904	2838	13787	0	6993	2936	2775	3447
mitochondrial	720	1060	0	2423	5849	2835	13767	0	6992	2926	2773	3436
mitochondrial	721	1067	0	2422	5815	2833	13754	0	6958	2925	2769	3443
mitochondrial	722	1069	0	2419	5784	2835	13731	0	6956	2926	2768	3444
mitochondrial	723	1070	0	2425	5739	2828	13702	0	6942	2926	2766	3435
mitochondrial	724	1060	0	2404	5714	2803	13661	0	6935	2913	2751	3424
mitochondrial	725	1042	0	2399	5652	2788	13594	0	6930	2901	2745	3422
mitochondrial	726	1029	0	2399	5617	2792	13586	0	6945	2911	2753	3419
mitochondrial	727	1021	0	2405	5597	2798	13595	0	6947	2918	2767	3434
mitochondrial	728	1015	0	2406	5582	2794	13635	0	6958	2934	2762	3439
mitochondrial	729	1000	0	2391	5544	2787	13584	0	6922	2925	2762	3438
mitochondrial	730	997	0	2386	5500	2760	13547	0	6906	2914	2761	3412
mitochondrial	731	985	0	2384	5466	2773	13548	0	6896	2924	2772	3410
mitochondrial	732	993	0	2402	5411	2798	13672	0	6952	2944	2795	3405
mitochondrial	733	1007	0	2394	5381	2790	13648	0	6959	2942	2788	3412
mitochondrial	734	1004	0	2397	5356	2779	13611	0	6961	2939	2781	3393
mitochondrial	735	1001	0	2404	5314	2770	13642	0	6984	2937	2794	3382
mitochondrial	736	1002	0	2405	5290	2774	13675	0	6986	2947	2803	3397
mitochondrial	737	996	0	2380	5211	2765	13617	0	7000	2938	2802	3409
mitochondrial	738	994	0	2380	5181	2754	13560	0	7008	2925	2789	3385
mitochondrial	739	995	0	2393	5180	2762	13595	0	7026	2923	2803	3391
mitochondrial	740	1011	0	2404	5189	2774	13644	0	7059	2923	2807	3402
mitochondrial	741	1015	0	2408	5181	2779	13693	0	7046	2941	2811	3398
mitochondrial	742	1020	0	2420	5155	2793	13721	0	7092	2945	2813	3424
mitochondrial	743	1012	0	2412	5126	2774	13695	0	7084	2950	2810	3414
mitochondrial	744	1016	0	2411	5114	2770	13673	0	7080	2941	2818	3409
mitochondrial	745	1017	0	2417	5123	2771	13726	0	7117	2943	2830	3420
mitochondrial	746	1023	0	2417	5095	2774	13711	0	7098	2950	2830	3408
mitochondrial	747	1028	0	2433	5092	2768	13729	0	7109	2953	2836	3409
mitochondrial	748	1037	0	2435	5064	2783	13751	0	7095	2969	2841	3423
mitochondrial	749	1041	0	2434	5031	2782	13716	0	7090	2961	2844	3417
mitochondrial	750	1053	0	2435	5019	2779	13686	0	7104	2956	2840	3423
mitochondrial	751	1049	0	2443	5008	2789	13697	0	7123	2969	2849	3423
mitochondrial	752	1049	0	2428	5008	2785	13679	0	7096	2974	2849	3421
mitochondrial	753	1050	0	2422	4985	2774	13654	0	7062	2961	2856	3411
mitochondrial	754	1052	0	2414	4960	2772	13659	0	7064	2975	2863	3409
mitochondrial	755	1047	0	2405	4902	2742	13603	0	7065	2957	2854	3405
mitochondrial	756	1047	0	2408	4879	2754	13624	0	7080	2964	2858	3408
mitochondrial	757	1049	0	2422	4853	2758	13692	0	7071	2971	2857	3422
mitochondrial	758	1051	0	2433	4835	2753	13691	0	7049	2972	2875	3416
mitochondrial	759	1059	0	2433	4817	2745	13716	0	7047	2971	2881	3427
mitochondrial	760	1055	0	2424	4779	2734	13658	0	7054	2942	2875	3416
mitochondrial	761	1058	0	2424	4740	2743	13670	0	7038	2944	2873	3422
mitochondrial	762	1061	0	2412	4734	2732	13624	0	7044	2936	2864	3410
mitochondrial	763	1071	0	2407	4698	2718	13580	0	7009	2934	2857	3409
mitochondrial	764	1064	0	2396	4658	2729	13582	0	6979	2929	2860	3412
mitochondrial	765	1060	0	2392	4631	2709	13556	0	7005	2914	2858	3419
mitochondrial	766	1055	0	2383	4602	2726	13566	0	7003	2913	2852	3432
mitochondrial	767	1053	0	2384	4592	2728	13603	0	7028	2906	2848	3430
mitochondrial	768	1057	0	2400	4562	2731	13653	0	7017	2927	2864	3438
mitochondrial	769	1065	0	2410	4552	2740	13723	0	7033	2934	2849	3463
mitochondrial	770	1063	0	2406	4541	2741	13699	0	7014	2940	2847	3468
mitochondrial	771	1056	0	2417	4526	2749	13721	0	7018	2933	2848	3472
mitochondrial	772	1054	0	2431	4457	2755	13744	0	7032	2937	2852	3452
mitochondrial	773	1053	0	2427	4403	2744	13741	0	7029	2931	2871	3431
mitochondrial	774	1053	0	2429	4373	2752	13767	0	7003	2947	2874	3432
mitochondrial	775	1047	0	2424	4318	2760	13753	0	6974	2931	2877	3424
mitochondrial	776	1052	0	2422	4387	2753	13710	0	6986	2933	2869	3418
mitochondrial	777	1042	0	2422	4355	2767	13725	0	6969	2927	2856	3415
mitochondrial	778	1037	0	2427	4332	2762	13732	0	6959	2937	2848	3407
mitochondrial	779	1043	0	2414	4303	2753	13692	0	6956	2949	2846	3411
mitochondrial	780	1037	0	2403	4260	2745	13653	0	6955	2942	2837	3393
mitochondrial	781	1041	0	2396	4226	2727	13660	0	6948	2942	2844	3385
mitochondrial	782	1034	0	2386	4211	2722	13670	0	6926	2959	2844	3404
mitochondrial	783	1037	0	2386	4183	2721	13682	0	6941	2961	2844	3412
mitochondrial	784	1040	0	2391	4173	2736	13718	0	6941	2969	2857	3423
mitochondrial	785	1040	0	2392	4163	2746	13732	0	6948	2970	2850	3417
mitochondrial	786	1029	0	2394	4125	2756	13722	0	6918	2947	2830	3402
mitochondrial	787	1028	0	2393	4067	2750	13710	0	6910	2953	2825	3411
mitochondrial	788	1034	0	2390	4055	2749	13661	0	6925	2943	2825	3403
mitochondrial	789	1028	0	2393	4045	2748	13689	0	6939	2936	2824	3398
mitochondrial	790	1026	0	2387	3980	2741	13662	0	6925	2920	2808	3381
mitochondrial	791	1033	0	2382	3914	2717	13580	0	6898	2914	2786	3362
mitochondrial	792	1026	0	2383	3864	2713	13560	0	6925	2897	2774	3349
mitochondrial	793	1027	0	2383	3799	2722	13535	0	6918	2894	2757	3327
mitochondrial	794	1035	0	2392	3782	2734	13547	0	6958	2879	2751	3315
mitochondrial	795	1033	0	2400	3759	2743	13552	0	6974	2868	2740	3306
mitochondrial	796	1031	0	2394	3686	2734	13522	0	6978	2857	2729	3288
mitochondrial	797	1030	0	2397	3615	2716	13474	0	6951	2838	2719	3276
mitochondrial	798	1033	0	2403	3589	2735	13532	0	6983	2836	2714	3261
mitochondrial	799	1032	0	2402	3550	2731	13541	0	6996	2831	2711	3254
mitochondrial	800	1032	0	2406	3494	2735	13545	0	7003	2816	2697	3257
mitochondrial	801	1034	0	2414	3440	2758	13567	0	7007	2796	2694	3242
mitochondrial	802	1039	0	2419	3394	2756	13578	0	7025	2785	2692	3241
mitochondrial	803	1034	0	2417	3369	2750	13616	0	7052	2781	2686	3240
mitochondrial	804	1042	0	2424	3339	2753	13674	0	7064	2776	2677	3233
mitochondrial	805	1050	0	2411	3264	2746	13647	0	7051	2762	2658	3206
mitochondrial	806	1048	0	2409	3215	2758	13650	0	7076	2751	2635	3190
mitochondrial	807	1043	0	2402	3146	2748	13625	0	7066	2742	2618	3175
mitochondrial	808	1048	0	2404	3090	2739	13643	0	7084	2733	2612	3165
mitochondrial	809	1050	0	2406	294	2749	13654	0	7084	2725	2600	3157
mitochondrial	810	1048	0	2412	248	2754	13650	0	7058	2721	2589	3137
mitochondrial	811	1040	0	2406	205	2754	13613	0	7050	2708	2568	3131
mitochondrial	812	1037	0	2408	153	2758	13609	0	7072	2697	2554	3113
mitochondrial	813	1043	0	2408	95	2785	13646	0	7101	2686	2539	3098
mitochondrial	814	1040	0	2413	60	2779	13621	0	7103	2672	2521	3075
mitochondrial	815	1044	0	2410	45	2779	13612	0	7085	2666	2510	3070
mitochondrial	816	1039	0	2409	35	2769	13610	0	7071	2662	2496	3059
mitochondrial	817	1041	0	2405	35	2767	13575	0	7074	2639	2478	3052
mitochondrial	818	1040	0	2412	35	2765	13584	0	7070	2626	2475	3045
mitochondrial	819	1040	0	2420	35	2775	13644	0	7082	2610	2467	3039
mitochondrial	820	1035	0	2404	35	2774	13602	0	7060	2608	2456	3034
mitochondrial	821	1034	0	2398	34	2760	13579	0	7033	2593	2452	3020
mitochondrial	822	1028	0	2396	33	2750	13620	0	7040	2589	2447	3016
mitochondrial	823	1030	0	2405	33	2751	13672	0	7020	2578	2443	3005
mitochondrial	824	1019	0	2404	33	2748	13688	0	7042	2568	2436	2998
mitochondrial	825	1028	0	2405	33	2747	13654	0	7031	2572	2429	2986
mitochondrial	826	1034	0	2411	34	2747	13604	0	7009	2560	2421	2972
mitochondrial	827	1039	0	2426	34	2759	13680	0	7011	2555	2404	2975
mitochondrial	828	1047	0	2431	34	2760	13695	0	7025	2542	2394	2960
mitochondrial	829	1045	0	2442	34	2768	13728	0	7070	2539	2388	2948
mitochondrial	830	1055	0	2445	33	2773	13708	0	7081	2540	2379	2942
mitochondrial	831	1056	0	2448	33	2774	13746	0	7079	2527	2371	2930
mitochondrial	832	1054	0	2438	32	2774	13754	0	7117	2519	2359	2921
mitochondrial	833	1033	0	2451	33	2757	13761	0	7125	2505	2351	2902
mitochondrial	834	1034	0	2473	33	2756	13774	0	7147	2484	2343	2880
mitochondrial	835	1043	0	2470	33	2747	13714	0	7127	2470	2322	2865
mitochondrial	836	1042	0	2479	33	2751	13714	0	7125	2458	2314	2855
mitochondrial	837	1046	0	2495	33	2764	13804	0	7081	2455	2306	2843
mitochondrial	838	1047	0	2500	34	2763	13856	1	7062	2438	2303	2827
mitochondrial	839	1046	0	2497	34	2768	13859	1	7073	2428	2296	2812
mitochondrial	840	1043	0	2494	34	2752	13835	1	7031	2424	2282	2814
mitochondrial	841	1034	0	2490	34	2746	13831	1	7027	2408	2268	2796
mitochondrial	842	1037	0	2479	34	2760	13822	1	7012	2363	2236	2760
mitochondrial	843	1046	0	2508	33	2785	13924	1	7069	2353	2242	2746
mitochondrial	844	1046	0	2507	32	2794	13980	1	7070	2348	2237	2736
mitochondrial	845	1043	0	2515	32	2786	13987	1	7058	2341	2228	2727
mitochondrial	846	1045	0	2520	32	2785	13961	1	7042	2331	2228	2720
mitochondrial	847	1041	0	2493	32	2780	13896	1	7001	2308	2219	2710
mitochondrial	848	1036	0	2483	32	2779	13879	1	6995	2307	2209	2686
mitochondrial	849	1029	0	2484	32	2777	13925	1	6970	2304	2193	2675
mitochondrial	850	1028	0	2478	32	2774	13933	1	6962	2295	2192	2667
mitochondrial	851	1023	0	2462	32	2767	13907	1	6948	2273	2191	2639
mitochondrial	852	1025	0	2464	34	2770	13918	1	6960	2264	2183	2635
mitochondrial	853	1032	0	2471	34	2770	13918	1	6971	2254	2172	2637
mitochondrial	854	1035	0	2478	34	2774	13917	1	6925	2252	2169	2627
mitochondrial	855	1042	0	2482	34	2781	13889	1	6933	2229	2155	2602
mitochondrial	856	1035	0	2480	36	2782	13877	1	6985	2219	2148	2582
mitochondrial	857	1031	0	2483	36	2779	13899	1	6972	2218	2143	2570
mitochondrial	858	1031	0	2478	35	2769	13867	1	6965	2204	2123	2555
mitochondrial	859	1033	0	2480	35	2772	13899	1	6967	2187	2117	2548
mitochondrial	860	1034	0	2482	35	2767	13885	1	6948	2181	2109	2541
mitochondrial	861	1035	0	2471	37	2760	13893	1	6946	2178	2100	2525
mitochondrial	862	1041	0	2470	37	2751	13898	1	6969	2167	2090	2519
mitochondrial	863	1043	0	2491	37	2759	13973	1	6964	2166	2089	2508
mitochondrial	864	1047	0	2487	37	2757	13981	1	6973	2156	2078	2490
mitochondrial	865	1048	0	2481	37	2744	13931	1	6963	2146	2078	2473
mitochondrial	866	1050	0	2486	37	2742	13932	1	6969	2141	2075	2464
mitochondrial	867	1049	0	2485	36	2746	13933	1	6975	2129	2071	2459
mitochondrial	868	1051	0	2484	36	2732	13910	1	6965	2115	2067	2444
mitochondrial	869	1052	0	2485	36	2740	13905	1	6963	2110	2053	2437
mitochondrial	870	1048	0	2483	36	2741	13891	1	6960	2095	2044	2427
mitochondrial	871	1050	0	2483	35	2752	13888	1	6972	2084	2032	2406
mitochondrial	872	1058	0	2504	35	2765	13942	1	6999	2084	2031	2391
mitochondrial	873	1062	0	2498	36	2762	13962	1	6992	2077	2020	2388
mitochondrial	874	1064	0	2505	37	2767	13965	1	6989	2072	2018	2384
mitochondrial	875	1066	0	2506	39	2769	13992	1	6971	2062	2020	2366
mitochondrial	876	1067	0	2503	39	2771	14019	1	6979	2053	2008	2357
mitochondrial	877	1067	0	2503	39	2770	14014	1	6969	2039	1991	2341
mitochondrial	878	1078	0	2510	40	2765	14001	1	6982	2020	1983	2326
mitochondrial	879	1082	0	2520	40	2757	13958	1	6994	2010	1977	2316
mitochondrial	880	1080	0	2520	37	2761	13945	1	6981	1999	1972	2321
mitochondrial	881	1087	0	2518	37	2744	13913	1	6979	1986	1958	2306
mitochondrial	882	1090	0	2484	36	2709	13745	1	6952	1940	1919	2268
mitochondrial	883	1092	0	2481	36	2712	13738	1	6934	1918	1905	2236
mitochondrial	884	1088	0	2487	36	2729	13839	1	6949	1899	1896	2229
mitochondrial	885	1086	0	2473	34	2726	13826	1	6920	1874	1865	2208
mitochondrial	886	1092	0	2469	35	2738	13836	1	6922	1912	1890	2223
mitochondrial	887	1098	0	2473	35	2730	13836	1	6885	1900	1873	2190
mitochondrial	888	1095	0	2481	36	2744	13871	1	6861	1900	1861	2186
mitochondrial	889	1094	0	2475	36	2742	13880	1	6860	1899	1848	2174
mitochondrial	890	1096	0	2463	35	2731	13831	1	6844	1895	1828	2159
mitochondrial	891	1101	0	2459	34	2729	13809	1	6825	1883	1816	2150
mitochondrial	892	1094	0	2449	34	2730	13776	1	6813	1863	1811	2113
mitochondrial	893	1098	0	2445	34	2728	13761	1	6783	1840	1803	2097
mitochondrial	894	1092	0	2447	34	2733	13781	1	6790	1842	1792	2091
mitochondrial	895	1090	0	2452	34	2737	13793	1	6778	1832	1787	2075
mitochondrial	896	1092	0	2461	34	2749	13802	1	6802	1812	1771	2061
mitochondrial	897	1096	0	2452	35	2756	13812	1	6804	1807	1759	2052
mitochondrial	898	1091	0	2451	35	2752	13824	1	6826	1798	1752	2036
mitochondrial	899	1086	0	2461	35	2749	13853	1	6821	1796	1748	2033
mitochondrial	900	1091	0	2457	35	2740	13884	1	6804	1792	1743	2032
mitochondrial	901	1092	0	2470	35	2744	13924	1	6823	1779	1729	2017
mitochondrial	902	1092	0	2472	35	2743	13917	1	6842	1771	1720	2018
mitochondrial	903	1087	0	2479	35	2743	13888	1	6858	1765	1709	2001
mitochondrial	904	1098	0	2479	35	2734	13878	1	6839	1744	1701	1981
mitochondrial	905	1096	0	2475	35	2739	13852	1	6814	1736	1684	1957
mitochondrial	906	1082	0	2471	35	2745	13892	1	6834	1721	1672	1935
mitochondrial	907	1089	0	2459	35	2748	13906	1	6839	1714	1666	1918
mitochondrial	908	1089	0	2459	35	2774	13902	1	6855	1704	1649	1917
mitochondrial	909	1088	0	2461	35	2781	13917	1	6858	1699	1630	1899
mitochondrial	910	1086	0	2454	35	2781	13921	1	6845	1700	1613	1879
mitochondrial	911	1092	0	2457	33	2775	13912	1	6858	1695	1599	1866
mitochondrial	912	1100	0	2469	34	2794	13999	2	6867	1701	1595	1868
mitochondrial	913	1099	0	2466	34	2799	14027	2	6856	1685	1580	1851
mitochondrial	914	1092	0	2464	35	2809	14059	2	6858	1669	1564	1832
mitochondrial	915	1091	0	2471	35	2824	14108	2	6826	1653	1549	1799
mitochondrial	916	1088	0	2478	36	2814	14082	2	6859	1633	1535	1771
mitochondrial	917	1080	0	2481	36	2819	14112	2	6846	1620	1520	1753
mitochondrial	918	1087	0	2471	36	2800	14080	2	6865	1577	1491	1722
mitochondrial	919	1092	0	2464	36	2782	14025	2	6856	1552	1473	1684
mitochondrial	920	1087	0	2464	36	2778	14050	2	6856	1537	1462	1663
mitochondrial	921	1093	0	2455	35	2774	14071	2	6862	1521	1446	1641
mitochondrial	922	1100	0	2456	36	2749	14051	2	6843	1490	1407	1620
mitochondrial	923	1100	0	2465	38	2740	14048	2	6848	1472	1376	1612
mitochondrial	924	1099	0	2469	38	2729	14084	2	6845	1446	1365	1592
mitochondrial	925	1108	0	2467	38	2725	14088	2	6840	1449	1356	1586
mitochondrial	926	1115	0	2471	38	2736	14143	2	6833	1441	1351	1575
mitochondrial	927	1114	0	2477	38	2723	14142	2	6837	1427	1339	1564
mitochondrial	928	1109	0	2484	38	2737	14183	2	6878	1415	1323	1550
mitochondrial	929	1108	0	2494	38	2749	14191	2	6869	1392	1308	1535
mitochondrial	930	1114	0	2494	37	2772	14180	2	6896	1383	1304	1529
mitochondrial	931	1116	0	2494	37	2769	14151	2	6896	1376	1285	1521
mitochondrial	932	1116	0	2497	37	2767	14119	2	6885	270	249	268
mitochondrial	933	1119	0	2495	37	2755	14070	2	6851	257	243	263
mitochondrial	934	1123	0	2500	37	2737	14082	2	6886	261	244	276
mitochondrial	935	1112	0	2506	38	2733	14110	2	6885	277	257	303
mitochondrial	936	1102	0	2493	38	2717	14052	2	6887	293	272	314
mitochondrial	937	1109	0	2490	38	2714	13979	2	6865	289	279	301
mitochondrial	938	1106	0	2504	39	2748	14085	2	6918	1291	1161	1560
mitochondrial	939	1104	0	2511	39	2762	14120	2	6904	1312	1173	1594
mitochondrial	940	1108	0	2510	39	2755	14121	2	6900	1344	1195	1611
mitochondrial	941	1102	0	2510	38	2767	14140	2	6906	1366	1222	1639
mitochondrial	942	1096	0	2528	39	2773	14174	2	6867	1388	1246	1668
mitochondrial	943	1081	0	2526	39	2775	14178	2	6860	1404	1267	1693
mitochondrial	944	1074	0	2524	39	2772	14224	2	6822	1425	1296	1726
mitochondrial	945	1085	0	2517	39	2767	14257	2	6830	1456	1319	1757
mitochondrial	946	1083	0	2517	39	2766	14247	2	6815	1469	1334	1785
mitochondrial	947	1087	0	2508	39	2773	14272	2	6827	1495	1356	1809
mitochondrial	948	1091	0	2511	40	2762	14242	2	6800	1518	1389	1845
mitochondrial	949	1094	0	2515	40	2776	14261	2	6818	1536	1408	1869
mitochondrial	950	1092	0	2510	40	2776	14225	2	6800	1555	1423	1891
mitochondrial	951	1096	0	2510	40	2766	14234	2	6799	1582	1441	1913
mitochondrial	952	1100	0	2522	40	2785	14324	3	6804	1634	1482	1955
mitochondrial	953	1097	0	2516	40	2788	14340	3	6806	1650	1499	1970
mitochondrial	954	1097	0	2513	40	2788	14341	3	6808	1668	1520	1993
mitochondrial	955	1092	0	2514	40	2799	14377	3	6800	1689	1551	2028
mitochondrial	956	1085	0	2506	40	2785	14383	3	6805	1707	1579	2049
mitochondrial	957	1098	0	2507	40	2789	14401	3	6809	1728	1610	2069
mitochondrial	958	1102	0	2511	40	2790	14433	3	6817	1744	1623	2089
mitochondrial	959	1097	0	2508	40	2781	14435	3	6806	1750	1627	2088
mitochondrial	960	1093	0	2507	40	2783	14434	3	6794	1755	1642	2095
mitochondrial	961	1098	0	2514	40	2774	14466	3	6783	1786	1649	2114
mitochondrial	962	1093	0	2515	40	2767	14486	3	6780	1805	1660	2127
mitochondrial	963	1094	0	2514	42	2751	14466	3	6736	1834	1669	2159
mitochondrial	964	1096	0	2508	40	2752	14483	3	6737	1844	1688	2170
mitochondrial	965	1102	0	2507	40	2762	14516	3	6800	1856	1693	2187
mitochondrial	966	1098	0	2505	40	2771	14517	3	6807	1869	1703	2195
mitochondrial	967	1095	0	2510	40	2776	14563	3	6816	1880	1717	2214
mitochondrial	968	1095	0	2513	40	2789	14567	3	6816	1883	1727	2217
mitochondrial	969	1093	0	2511	40	2813	14610	3	6843	1908	1744	2221
mitochondrial	970	1099	0	2518	40	2818	14615	3	6848	1922	1752	2242
mitochondrial	971	1101	0	2517	40	2818	14595	3	6841	1931	1756	2246
mitochondrial	972	1104	0	2514	40	2814	14550	3	6821	1936	1763	2246
mitochondrial	973	1100	0	2511	40	2812	14553	3	6819	1939	1770	2267
mitochondrial	974	1105	0	2515	40	2815	14562	3	6801	1954	1778	2281
mitochondrial	975	1104	0	2517	40	2823	14568	3	6810	1967	1790	2301
mitochondrial	976	1106	0	2516	39	2819	14555	3	6811	1984	1807	2317
mitochondrial	977	1105	0	2506	39	2809	14516	3	6803	1991	1812	2323
mitochondrial	978	1115	0	2509	40	2808	14544	3	6811	2008	1818	2330
mitochondrial	979	1110	0	2514	39	2804	14552	3	6800	2016	1823	2345
mitochondrial	980	1105	0	2521	40	2811	14565	3	6790	2026	1832	2357
mitochondrial	981	1110	0	2512	40	2814	14566	3	6787	2031	1839	2370
mitochondrial	982	1115	0	2515	40	2825	14599	3	6779	2038	1851	2389
mitochondrial	983	1113	0	2511	39	2830	14604	3	6803	2061	1868	2408
mitochondrial	984	1112	0	2487	38	2823	14567	3	6798	2067	1876	2419
mitochondrial	985	1112	0	2474	38	2829	14563	3	6801	2082	1884	2444
mitochondrial	986	1104	0	2471	38	2822	14561	3	6811	2095	1887	2464
mitochondrial	987	1104	0	2469	39	2820	14545	3	6830	2116	1898	2468
mitochondrial	988	1095	0	2471	38	2819	14557	2	6820	2132	1907	2481
mitochondrial	989	1089	0	2482	38	2817	14577	2	6830	2138	1917	2502
mitochondrial	990	1091	0	2497	38	2820	14604	2	6847	2146	1930	2519
mitochondrial	991	1097	0	2494	38	2813	14593	2	6840	2160	1941	2530
mitochondrial	992	1093	0	2487	37	2785	14492	2	6780	2172	1947	2549
mitochondrial	993	1081	0	2497	37	2788	14464	2	6795	2194	1963	2579
mitochondrial	994	1082	0	2518	37	2799	14485	2	6813	2198	1979	2593
mitochondrial	995	1087	0	2520	37	2806	14509	2	6841	2217	1986	2605
mitochondrial	996	1082	0	2529	37	2826	14600	2	6905	2233	1989	2630
mitochondrial	997	1076	0	2531	37	2829	14596	2	6904	2235	1999	2653
mitochondrial	998	1076	0	2534	37	2817	14582	2	6920	2237	2006	2673
mitochondrial	999	1085	0	2541	38	2808	14563	2	6953	2248	2010	2681
mitochondrial	1000	1087	0	2551	38	2816	14571	2	6961	2258	2025	2698
mitochondrial	1001	1083	0	2552	38	2825	14593	2	6968	2259	2034	2712
mitochondrial	1002	1082	0	2563	37	2826	14636	2	6966	2271	2042	2716
mitochondrial	1003	1074	0	2567	37	2828	14671	2	6956	2279	2054	2734
mitochondrial	1004	1071	0	2554	37	2834	14660	2	6968	2290	2054	2730
mitochondrial	1005	1065	0	2558	37	2823	14640	2	6950	2309	2067	2746
mitochondrial	1006	1057	0	2557	36	2814	14676	2	6903	2316	2084	2764
mitochondrial	1007	1064	0	2571	36	2826	14708	2	6948	2334	2087	2775
mitochondrial	1008	1063	0	2572	36	2829	14708	2	6924	2353	2100	2783
mitochondrial	1009	1064	0	2573	36	2820	14693	2	6937	2372	2110	2800
mitochondrial	1010	1058	0	2569	36	2811	14715	2	6934	2396	2115	2803
mitochondrial	1011	1060	0	2572	36	2805	14711	2	6927	2395	2122	2818
mitochondrial	1012	1058	0	2571	36	2807	14748	2	6910	2408	2133	2829
mitochondrial	1013	1053	0	2553	36	2797	14679	3	6913	2411	2136	2831
mitochondrial	1014	1062	0	2552	35	2798	14681	3	6885	2416	2138	2840
mitochondrial	1015	1054	0	2569	35	2800	14726	3	6896	2431	2139	2863
mitochondrial	1016	1055	0	2568	36	2812	14749	3	6876	2441	2153	2877
mitochondrial	1017	1060	0	2564	36	2803	14749	3	6884	2451	2159	2882
mitochondrial	1018	1061	0	2572	37	2799	14757	4	6877	2468	2159	2892
mitochondrial	1019	1053	0	2571	37	2795	14781	4	6887	2484	2160	2898
mitochondrial	1020	1049	0	2568	37	2780	14763	4	6856	2491	2167	2908
mitochondrial	1021	1052	0	2572	37	2769	14728	4	6854	2495	2167	2917
mitochondrial	1022	1052	0	2558	37	2755	14731	4	6824	2516	2183	2942
mitochondrial	1023	1049	0	2558	36	2754	14695	4	6844	2531	2195	2953
mitochondrial	1024	1062	0	2559	35	2755	14692	4	6854	2542	2203	2954
mitochondrial	1025	1056	0	2560	33	2758	14675	4	6863	2556	2206	2966
mitochondrial	1026	1052	0	2552	33	2757	14654	4	6860	2567	2218	2973
mitochondrial	1027	1045	0	2545	33	2756	14651	4	6872	2578	2222	2986
mitochondrial	1028	1041	0	2527	32	2766	14676	4	6867	2593	2239	3011
mitochondrial	1029	1054	0	2512	32	2772	14695	4	6859	2593	2242	3018
mitochondrial	1030	1050	0	2508	32	2772	14701	4	6846	2599	2253	3021
mitochondrial	1031	1048	0	2498	32	2776	14681	4	6847	2615	2260	3034
mitochondrial	1032	1048	0	2494	32	2773	14633	4	6771	2623	2269	3035
mitochondrial	1033	1051	0	2495	32	2761	14611	4	6760	2619	2270	3041
mitochondrial	1034	1052	0	2483	32	2749	14544	4	6761	2632	2280	3047
mitochondrial	1035	1046	0	2474	32	2742	14506	4	6749	2640	2289	3061
mitochondrial	1036	1048	0	2464	32	2722	14447	4	6735	2619	2275	3066
mitochondrial	1037	1051	0	2446	32	2718	14411	4	6734	2649	2300	3065
mitochondrial	1038	1048	0	2428	33	2718	14421	4	6751	2659	2319	3068
mitochondrial	1039	1050	0	2424	34	2723	14417	4	6771	2677	2335	3072
mitochondrial	1040	1052	0	2418	34	2733	14461	4	6781	2683	2341	3092
mitochondrial	1041	1052	0	2409	34	2749	14503	4	6815	2683	2355	3098
mitochondrial	1042	1057	0	2399	33	2737	14540	4	6789	2693	2376	3112
mitochondrial	1043	1059	0	2392	32	2749	14557	4	6817	2709	2382	3129
mitochondrial	1044	1059	0	2379	32	2743	14555	4	6800	2709	2391	3139
mitochondrial	1045	1059	0	2363	32	2759	14549	4	6832	2722	2410	3150
mitochondrial	1046	1043	0	2344	32	2756	14588	4	6831	2738	2426	3162
mitochondrial	1047	1042	0	2333	31	2743	14536	4	6812	2748	2428	3184
mitochondrial	1048	1035	0	2319	32	2740	14517	4	6805	2754	2446	3206
mitochondrial	1049	1031	0	2297	32	2748	14501	4	6809	2761	2459	3211
mitochondrial	1050	1030	0	2285	32	2752	14460	4	6807	2768	2467	3222
mitochondrial	1051	1035	0	2261	32	2743	14410	4	6797	2776	2470	3218
mitochondrial	1052	1032	0	2255	32	2741	14412	4	6808	2795	2480	3229
mitochondrial	1053	1030	0	2249	32	2755	14425	4	6808	2799	2490	3236
mitochondrial	1054	1031	0	2244	31	2766	14419	4	6847	2807	2492	3252
mitochondrial	1055	1026	0	2239	31	2766	14500	4	6870	2831	2500	3271
mitochondrial	1056	1036	0	2232	31	2746	14454	4	6830	2846	2498	3288
mitochondrial	1057	1033	0	2234	31	2737	14417	4	6824	2850	2512	3302
mitochondrial	1058	1025	0	2217	31	2733	14455	4	6826	2862	2525	3328
mitochondrial	1059	1025	0	2205	31	2729	14433	4	6849	2876	2538	3343
mitochondrial	1060	1036	0	2198	30	2735	14450	4	6848	2896	2550	3351
mitochondrial	1061	1038	0	2185	30	2735	14476	4	6847	2921	2564	3373
mitochondrial	1062	1028	0	2180	30	2717	14419	3	6813	2929	2579	3375
mitochondrial	1063	1034	0	2177	30	2710	14401	3	6825	2942	2590	3399
mitochondrial	1064	1026	0	2170	30	2693	14388	3	6841	2968	2614	3415
mitochondrial	1065	1024	0	2155	30	2685	14373	3	6840	2978	2624	3428
mitochondrial	1066	1022	0	2144	28	2690	14437	3	6852	2999	2655	3457
mitochondrial	1067	1025	0	2135	28	2692	14382	3	6843	2998	2660	3462
mitochondrial	1068	1027	0	2124	29	2692	14372	3	6818	3014	2670	3491
mitochondrial	1069	1030	0	2116	29	2721	14447	3	6845	3036	2696	3527
mitochondrial	1070	1032	0	2113	29	2720	14460	3	6834	3049	2716	3541
mitochondrial	1071	1027	0	2106	27	2712	14423	3	6823	3064	2721	3553
mitochondrial	1072	1024	0	2086	26	2719	14454	3	6839	3092	2747	3586
mitochondrial	1073	1022	0	2074	24	2720	14467	3	6841	3105	2758	3597
mitochondrial	1074	1028	0	2064	24	2721	14456	3	6863	3116	2772	3611
mitochondrial	1075	1025	0	2053	24	2717	14446	3	6885	3111	2773	3596
mitochondrial	1076	1023	0	2043	24	2718	14458	3	6900	3112	2772	3607
mitochondrial	1077	1028	0	2033	24	2714	14468	3	6900	3134	2781	3630
mitochondrial	1078	1026	0	2019	24	2705	14413	3	6865	3126	2787	3632
mitochondrial	1079	1011	0	2011	24	2706	14418	3	6885	3134	2798	3633
mitochondrial	1080	1008	0	2009	24	2698	14448	3	6850	3146	2809	3649
mitochondrial	1081	1004	0	1998	24	2704	14457	3	6865	3146	2814	3664
mitochondrial	1082	995	0	1991	24	2699	14460	3	6872	3148	2809	3657
mitochondrial	1083	992	0	1981	25	2704	14517	3	6886	3156	2820	3660
mitochondrial	1084	998	0	1969	25	2721	14537	3	6883	3163	2813	3661
mitochondrial	1085	1004	0	1955	24	2734	14572	3	6889	3157	2821	3667
mitochondrial	1086	1003	0	1946	24	2736	14560	3	6883	3162	2811	3655
mitochondrial	1087	1007	0	1936	24	2738	14599	3	6881	3168	2801	3651
mitochondrial	1088	1007	0	1919	23	2721	14596	3	6852	3152	2801	3653
mitochondrial	1089	1013	0	1905	23	2732	14584	3	6869	3154	2810	3658
mitochondrial	1090	1018	0	1894	23	2758	14608	3	6892	3132	2805	3658
mitochondrial	1091	1023	0	1880	23	2747	14624	3	6892	3119	2791	3652
mitochondrial	1092	1019	0	1864	22	2754	14621	3	6907	3127	2787	3658
mitochondrial	1093	1024	0	1856	22	2764	14667	3	6936	3138	2790	3659
mitochondrial	1094	1039	0	1843	22	2762	14652	3	6950	3131	2775	3652
mitochondrial	1095	1038	0	1834	22	2762	14640	3	6930	3126	2772	3644
mitochondrial	1096	1034	0	1825	22	2786	14690	3	6926	3135	2782	3640
mitochondrial	1097	1038	0	1821	22	2793	14686	3	6935	3132	2780	3640
mitochondrial	1098	1039	0	1811	21	2805	14709	3	6958	3140	2775	3637
mitochondrial	1099	1039	0	1798	21	2809	14722	3	6952	3141	2777	3639
mitochondrial	1100	1028	0	1797	21	2799	14715	3	6944	3136	2774	3636
mitochondrial	1101	1034	0	1784	21	2791	14699	3	6939	3121	2772	3640
mitochondrial	1102	1033	0	1763	21	2783	14644	2	6963	3089	2756	3632
mitochondrial	1103	1036	0	1758	21	2779	14671	2	6966	3099	2758	3648
mitochondrial	1104	1041	0	1756	21	2777	14633	2	6967	3091	2748	3652
mitochondrial	1105	1048	0	1750	21	2762	14620	2	6958	3086	2738	3635
mitochondrial	1106	1053	0	1757	21	2769	14616	2	6941	3090	2725	3633
mitochondrial	1107	1051	0	1750	21	2775	14637	2	6945	3092	2712	3641
mitochondrial	1108	1063	0	1736	21	2773	14581	2	6948	3080	2705	3635
mitochondrial	1109	1054	0	1733	22	2772	14549	2	6960	3088	2705	3634
mitochondrial	1110	1045	0	1727	22	2776	14525	2	6983	3089	2702	3640
mitochondrial	1111	1051	0	1714	22	2776	14510	2	6979	3075	2703	3637
mitochondrial	1112	1058	0	1701	22	2775	14476	2	6956	3060	2704	3634
mitochondrial	1113	1054	0	1681	20	2778	14463	2	6952	3049	2703	3609
mitochondrial	1114	1055	0	1667	21	2770	14443	2	6930	3047	2690	3608
mitochondrial	1115	1056	0	1655	21	2758	14447	2	6882	3049	2682	3607
mitochondrial	1116	1059	0	1643	21	2757	14470	2	6884	3060	2681	3613
mitochondrial	1117	1056	0	1621	21	2755	14466	2	6873	3059	2686	3620
mitochondrial	1118	1056	0	1634	21	2738	14434	2	6876	3048	2677	3629
mitochondrial	1119	1062	0	1621	21	2725	14353	2	6871	3038	2672	3639
mitochondrial	1120	1062	0	1616	21	2727	14401	2	6894	3042	2681	3626
mitochondrial	1121	1063	0	1619	21	2737	14513	2	6964	3059	2691	3659
mitochondrial	1122	1062	0	1624	21	2734	14515	2	6971	3066	2690	3662
mitochondrial	1123	1063	0	1612	21	2728	14453	2	6944	3060	2689	3652
mitochondrial	1124	1064	0	1598	21	2738	14478	2	6951	3053	2696	3659
mitochondrial	1125	1050	0	1583	21	2738	14553	2	6970	3060	2701	3657
mitochondrial	1126	1054	0	1576	21	2736	14556	2	6967	3049	2705	3640
mitochondrial	1127	1054	0	1570	21	2739	14535	2	6988	3063	2718	3639
mitochondrial	1128	1055	0	1555	21	2747	14543	2	6982	3046	2736	3639
mitochondrial	1129	1052	0	1541	21	2768	14557	2	6979	3042	2746	3641
mitochondrial	1130	1049	0	1532	20	2760	14588	2	7011	3053	2745	3664
mitochondrial	1131	1048	0	1529	20	2761	14601	2	7019	3059	2742	3668
mitochondrial	1132	1045	0	1524	20	2757	14556	2	7008	3060	2733	3656
mitochondrial	1133	1038	0	1507	20	2746	14500	2	6981	3046	2728	3629
mitochondrial	1134	1034	0	1494	19	2744	14489	2	6992	3045	2734	3621
mitochondrial	1135	1035	0	1488	19	2740	14511	2	6980	3052	2743	3624
mitochondrial	1136	1037	0	1483	19	2745	14515	2	6977	3048	2750	3617
mitochondrial	1137	1035	0	1464	19	2754	14464	2	6966	3043	2751	3619
mitochondrial	1138	1038	0	1451	19	2757	14445	2	7000	3064	2762	3618
mitochondrial	1139	1032	0	1433	19	2755	14423	2	6973	3070	2762	3626
mitochondrial	1140	1038	0	1413	19	2762	14420	2	6979	3087	2762	3621
mitochondrial	1141	1037	0	1404	19	2769	14447	2	6981	3098	2763	3634
mitochondrial	1142	1036	0	1395	19	2763	14423	2	6984	3094	2767	3617
mitochondrial	1143	1033	0	1366	19	2728	14320	2	6903	3080	2749	3586
mitochondrial	1144	1030	0	1355	19	2713	14240	2	6871	3065	2739	3578
mitochondrial	1145	1029	0	1348	19	2712	14235	2	6852	3064	2740	3584
mitochondrial	1146	1024	0	1332	19	2718	14221	2	6838	3075	2749	3564
mitochondrial	1147	1028	0	1333	19	2704	14212	2	6828	3078	2748	3552
mitochondrial	1148	1030	0	1322	19	2715	14241	2	6837	3093	2759	3553
mitochondrial	1149	1029	0	1298	17	2721	14243	2	6789	3096	2753	3553
mitochondrial	1150	1023	0	1281	17	2717	14271	2	6787	3103	2754	3558
mitochondrial	1151	1022	0	1268	17	2713	14251	2	6776	3096	2741	3544
mitochondrial	1152	1014	0	1247	17	2713	14214	2	6766	3100	2731	3546
mitochondrial	1153	1013	0	1226	17	2707	14179	2	6769	3098	2721	3545
mitochondrial	1154	1005	0	1217	15	2703	14171	2	6757	3090	2726	3547
mitochondrial	1155	1001	0	1196	15	2699	14184	2	6767	3081	2729	3551
mitochondrial	1156	997	0	1173	15	2706	14206	2	6790	3093	2719	3569
mitochondrial	1157	989	0	1143	15	2708	14211	30	6797	3104	2717	3577
mitochondrial	1158	986	0	1123	15	2713	14207	93	6798	3103	2712	3582
mitochondrial	1159	986	0	1117	15	2714	14250	173	6809	3098	2719	3581
mitochondrial	1160	981	0	1107	15	2738	14310	199	6867	3099	2737	3607
mitochondrial	1161	971	0	1827	15	2742	14314	4388	6872	3107	2739	3613
mitochondrial	1162	974	0	1817	16	2730	14247	4451	6868	3099	2732	3616
mitochondrial	1163	970	0	1807	16	2724	14267	4537	6866	3103	2742	3621
mitochondrial	1164	963	0	1809	16	2717	14257	4629	6875	3107	2744	3625
mitochondrial	1165	959	0	1793	16	2713	14245	4713	6851	3109	2753	3616
mitochondrial	1166	953	0	1786	15	2699	14259	4827	6861	3115	2752	3617
mitochondrial	1167	943	0	909	14	2703	14239	4929	6841	3107	2750	3609
mitochondrial	1168	939	0	954	14	2711	14254	5018	6854	3112	2751	3611
mitochondrial	1169	940	0	959	14	2714	14255	5085	6845	3101	2758	3611
mitochondrial	1170	939	0	958	14	2719	14256	5190	6846	3101	2760	3617
mitochondrial	1171	933	0	945	14	2736	14305	5299	6869	3120	2780	3624
mitochondrial	1172	928	0	949	14	2730	14258	5401	6889	3108	2778	3611
mitochondrial	1173	917	0	943	14	2735	14256	5482	6882	3102	2773	3604
mitochondrial	1174	913	0	955	14	2740	14287	5574	6873	3116	2789	3622
mitochondrial	1175	903	0	952	14	2734	14298	5678	6867	3113	2799	3614
mitochondrial	1176	900	0	951	14	2717	14296	5734	6851	3112	2799	3611
mitochondrial	1177	903	0	956	14	2712	14294	5802	6843	3104	2802	3615
mitochondrial	1178	893	0	966	14	2700	14258	5886	6823	3104	2798	3603
mitochondrial	1179	895	0	986	14	2693	14235	5991	6817	3107	2794	3597
mitochondrial	1180	896	0	995	15	2699	14286	6035	6835	3112	2793	3609
mitochondrial	1181	892	0	997	15	2710	14327	6086	6828	3113	2797	3615
mitochondrial	1182	893	0	1003	15	2715	14342	6153	6823	3117	2799	3616
mitochondrial	1183	891	0	1016	15	2726	14328	6229	6842	3129	2794	3623
mitochondrial	1184	890	0	98	15	2732	14333	671	6846	3125	2789	3625
mitochondrial	1185	876	0	995	15	2741	14333	6111	6851	3133	2791	3620
mitochondrial	1186	868	0	1009	15	2755	14365	6181	6855	3144	2800	3627
mitochondrial	1187	869	0	1026	15	2764	14373	6270	6865	3144	2796	3633
mitochondrial	1188	868	0	1035	13	2748	14349	6366	6857	3139	2781	3624
mitochondrial	1189	859	0	1053	12	2736	14340	6443	6822	3135	2774	3638
mitochondrial	1190	858	0	1066	13	2729	14306	6550	6810	3131	2776	3637
mitochondrial	1191	854	0	1072	13	2711	14248	6620	6782	3136	2767	3637
mitochondrial	1192	843	0	1082	14	2719	14259	6755	6813	3144	2760	3641
mitochondrial	1193	834	0	1089	14	2701	14227	6781	6805	3140	2757	3637
mitochondrial	1194	829	0	1099	14	2713	14230	6849	6828	3147	2757	3635
mitochondrial	1195	817	0	1117	14	2702	14287	6963	6845	3166	2753	3649
mitochondrial	1196	817	0	1119	14	2705	14287	7021	6857	3166	2751	3647
mitochondrial	1197	813	0	1122	14	2719	14348	7084	6876	3178	2768	3650
mitochondrial	1198	808	0	1136	13	2706	14319	7123	6878	3178	2767	3639
mitochondrial	1199	802	0	1141	13	2696	14294	7147	6881	3175	2760	3637
mitochondrial	1200	796	0	1141	13	2708	14361	7202	6911	3181	2772	3634
mitochondrial	1201	799	0	1145	13	2702	14377	7260	6896	3178	2775	3658
mitochondrial	1202	793	0	1151	13	2699	14376	7290	6893	3173	2777	3666
mitochondrial	1203	790	0	1157	13	2694	14384	7332	6884	3165	2771	3668
mitochondrial	1204	782	0	1161	13	2696	14404	7399	6839	3172	2772	3671
mitochondrial	1205	788	0	1167	13	2693	14320	7437	6841	3162	2762	3661
mitochondrial	1206	778	0	1171	13	2700	14339	7454	6855	3155	2764	3643
mitochondrial	1207	767	0	1181	13	2701	14353	7472	6880	3164	2759	3633
mitochondrial	1208	763	0	1183	12	2691	14367	7519	6879	3185	2769	3629
mitochondrial	1209	750	0	1191	13	2689	14403	7623	6881	3198	2766	3647
mitochondrial	1210	756	0	1197	13	2690	14432	7691	6920	3208	2776	3672
mitochondrial	1211	760	0	1213	14	2692	14486	7765	6939	3203	2784	3680
mitochondrial	1212	755	0	1226	14	2708	14517	7817	6962	3218	2786	3701
mitochondrial	1213	736	0	1239	14	2719	14553	7866	6976	3223	2800	3697
mitochondrial	1214	733	0	1246	14	2729	14543	7931	6987	3211	2787	3694
mitochondrial	1215	731	0	1255	14	2729	14502	7986	7007	3213	2804	3698
mitochondrial	1216	721	0	1261	14	2723	14448	8020	6970	3206	2781	3671
mitochondrial	1217	729	0	1268	14	2724	14469	8072	6976	3208	2779	3669
mitochondrial	1218	732	0	1278	13	2729	14459	8154	6975	3202	2784	3653
mitochondrial	1219	728	0	1295	13	2709	14383	8209	6941	3193	2775	3643
mitochondrial	1220	724	0	1299	13	2720	14380	8258	6953	3190	2763	3637
mitochondrial	1221	721	0	1306	13	2734	14417	8324	6966	3192	2776	3647
mitochondrial	1222	722	0	1317	12	2733	14341	8380	6939	3184	2771	3615
mitochondrial	1223	717	0	1320	12	2737	14324	8415	6931	3175	2761	3607
mitochondrial	1224	712	0	1320	12	2739	14298	8456	6897	3167	2760	3605
mitochondrial	1225	704	0	1329	12	2751	14322	8537	6909	3159	2755	3626
mitochondrial	1226	700	0	1337	12	2743	14283	8585	6891	3150	2753	3609
mitochondrial	1227	700	0	1342	12	2759	14268	8639	6876	3136	2730	3583
mitochondrial	1228	700	0	1348	11	2759	14267	8678	6876	3140	2721	3581
mitochondrial	1229	689	0	1349	11	2750	14262	8720	6871	3137	2704	3583
mitochondrial	1230	690	0	1361	11	2751	14241	8768	6868	3134	2698	3569
mitochondrial	1231	677	0	1342	11	2742	14214	8641	6851	3134	2695	3555
mitochondrial	1232	679	0	1357	11	2752	14222	8750	6866	3139	2708	3560
mitochondrial	1233	680	0	1365	11	2748	14176	8845	6875	3148	2702	3560
mitochondrial	1234	682	0	1377	11	2742	14108	8930	6823	3135	2697	3549
mitochondrial	1235	685	0	1393	11	2741	14054	9029	6832	3135	2691	3541
mitochondrial	1236	679	0	1403	11	2736	14061	9098	6819	3124	2703	3549
mitochondrial	1237	680	0	1409	11	2728	14032	9155	6830	3115	2705	3549
mitochondrial	1238	679	0	1417	11	2726	13987	9240	6805	3115	2689	3537
mitochondrial	1239	673	0	1427	11	2724	13977	9315	6816	3118	2690	3533
mitochondrial	1240	678	0	1439	11	2713	13999	9378	6806	3137	2695	3535
mitochondrial	1241	672	0	1451	11	2710	13969	9402	6800	3135	2695	3535
mitochondrial	1242	669	0	1455	12	2702	13930	9474	6794	3124	2697	3525
mitochondrial	1243	676	0	1478	12	2691	13975	9625	6805	3130	2703	3532
mitochondrial	1244	672	0	1489	12	2689	13951	9678	6795	3125	2708	3532
mitochondrial	1245	676	0	1495	12	2691	13970	9743	6794	3108	2718	3538
mitochondrial	1246	674	0	1497	12	2671	13927	9776	6827	3102	2707	3526
mitochondrial	1247	672	0	1502	13	2665	13942	9839	6841	3105	2696	3519
mitochondrial	1248	674	0	1523	13	2677	14002	9951	6859	3102	2707	3527
mitochondrial	1249	676	0	1534	12	2673	13988	10002	6873	3096	2711	3529
mitochondrial	1250	678	0	1541	12	2681	13982	10041	6890	3093	2709	3535
mitochondrial	1251	681	0	1554	12	2674	13977	10098	6888	3096	2715	3524
mitochondrial	1252	691	0	1566	12	2683	13998	10196	6880	3105	2722	3524
mitochondrial	1253	692	0	1569	12	2691	13943	10260	6884	3085	2719	3512
mitochondrial	1254	687	0	1579	13	2688	13940	10305	6885	3090	2724	3501
mitochondrial	1255	685	0	1589	13	2688	13908	10347	6900	3083	2719	3504
mitochondrial	1256	697	0	1596	13	2681	13912	10416	6888	3079	2713	3497
mitochondrial	1257	698	0	1616	13	2688	13914	10480	6897	3077	2717	3499
mitochondrial	1258	698	0	1622	13	2698	13937	10540	6882	3077	2727	3503
mitochondrial	1259	709	0	1627	13	2694	13946	10566	6889	3071	2730	3501
mitochondrial	1260	710	0	1643	13	2701	14018	10665	6912	3088	2727	3512
mitochondrial	1261	708	0	1647	13	2698	14020	10733	6942	3090	2737	3518
mitochondrial	1262	706	0	1646	13	2693	14000	10779	6955	3091	2742	3524
mitochondrial	1263	709	0	1644	13	2680	13948	10818	6950	3081	2734	3519
mitochondrial	1264	709	0	1650	12	2678	13921	10859	6975	3094	2737	3513
mitochondrial	1265	709	0	1658	12	2687	13918	10945	6970	3111	2741	3513
mitochondrial	1266	707	0	1667	12	2686	13887	11017	6967	3105	2746	3525
mitochondrial	1267	713	0	1669	12	2688	13864	11066	6981	3101	2739	3510
mitochondrial	1268	711	0	1675	12	2692	13903	11134	6987	3118	2746	3511
mitochondrial	1269	709	0	1673	12	2668	13873	11186	6948	3122	2737	3503
mitochondrial	1270	704	0	1681	12	2662	13866	11264	6931	3127	2743	3497
mitochondrial	1271	705	0	1695	12	2677	13871	11421	6928	3135	2746	3493
mitochondrial	1272	706	0	1704	12	2682	13927	11496	6949	3138	2747	3505
mitochondrial	1273	706	0	1711	12	2680	13938	11561	6962	3138	2750	3514
mitochondrial	1274	712	0	1713	12	2680	13915	11632	6978	3143	2747	3506
mitochondrial	1275	712	0	1723	12	2681	13843	11672	6954	3137	2739	3499
mitochondrial	1276	714	0	1728	12	2684	13832	11720	6939	3143	2738	3496
mitochondrial	1277	713	0	1736	12	2680	13842	11778	6906	3137	2729	3500
mitochondrial	1278	709	0	1742	12	2667	13846	11851	6893	3136	2716	3496
mitochondrial	1279	707	0	1749	12	2648	13815	11936	6852	3133	2703	3481
mitochondrial	1280	709	0	1750	12	2642	13783	11986	6814	3127	2699	3462
mitochondrial	1281	715	0	1759	12	2642	13774	12072	6809	3129	2709	3467
mitochondrial	1282	716	0	1773	12	2640	13817	12170	6799	3133	2727	3465
mitochondrial	1283	722	0	1800	12	2653	13874	12257	6811	3140	2730	3496
mitochondrial	1284	726	0	1811	12	2655	13880	12351	6762	3138	2727	3502
mitochondrial	1285	718	0	1813	12	2657	13850	12388	6771	3122	2709	3476
mitochondrial	1286	718	0	1831	12	2670	13915	12500	6791	3141	2715	3494
mitochondrial	1287	720	0	1839	12	2665	13923	12567	6768	3130	2710	3495
mitochondrial	1288	718	0	1837	12	2651	13872	12612	6716	3105	2692	3487
mitochondrial	1289	716	0	1852	12	2649	13886	12711	6735	3109	2694	3484
mitochondrial	1290	720	0	1859	12	2640	13857	12757	6755	3104	2696	3483
mitochondrial	1291	719	0	1877	13	2628	13864	12799	6740	3098	2692	3473
mitochondrial	1292	722	0	1869	13	2645	13926	12921	6749	3129	2704	3497
mitochondrial	1293	724	0	1885	13	2661	13956	13016	6778	3130	2715	3505
mitochondrial	1294	729	0	1892	13	2664	13994	13073	6779	3134	2713	3500
mitochondrial	1295	734	0	1905	13	2648	13972	13121	6769	3123	2716	3487
mitochondrial	1296	733	0	1917	13	2624	13932	13191	6738	3096	2702	3489
mitochondrial	1297	731	0	1924	13	2636	13927	13247	6740	3088	2698	3489
mitochondrial	1298	733	0	1918	13	2639	13927	13263	6715	3082	2687	3477
mitochondrial	1299	732	0	1936	14	2660	13963	13403	6744	3087	2698	3492
mitochondrial	1300	739	0	1959	14	2661	13925	13527	6760	3085	2691	3481
mitochondrial	1301	736	0	1969	14	2658	13906	13581	6766	3089	2696	3483
mitochondrial	1302	736	0	1980	14	2657	13933	13694	6788	3096	2711	3488
mitochondrial	1303	742	0	1990	15	2656	13986	13817	6790	3116	2718	3501
mitochondrial	1304	744	0	2003	15	2661	13987	13866	6800	3117	2711	3509
mitochondrial	1305	742	0	2008	13	2668	13971	13915	6811	3119	2704	3503
mitochondrial	1306	737	0	2025	13	2679	13986	14080	6842	3117	2714	3497
mitochondrial	1307	746	0	2039	13	2672	13969	14158	6826	3103	2715	3496
mitochondrial	1308	751	0	2046	13	2659	13924	14173	6815	3097	2705	3490
mitochondrial	1309	759	0	2055	13	2664	13862	14196	6810	3092	2700	3484
mitochondrial	1310	763	0	2060	14	2657	13835	14228	6830	3095	2692	3482
mitochondrial	1311	758	0	2058	14	2660	13837	14288	6816	3103	2693	3474
mitochondrial	1312	764	0	2058	14	2682	13863	14292	6823	3121	2706	3484
mitochondrial	1313	775	0	2062	14	2691	13863	14320	6847	3132	2701	3490
mitochondrial	1314	779	0	2061	14	2691	13833	14281	6847	3127	2699	3485
mitochondrial	1315	788	0	2065	14	2701	13848	14302	6862	3128	2692	3471
mitochondrial	1316	792	0	2070	14	2705	13863	14324	6880	3131	2690	3473
mitochondrial	1317	797	0	2070	14	2704	13833	14283	6871	3130	2683	3460
mitochondrial	1318	787	0	2061	14	2697	13798	14241	6899	3120	2676	3467
mitochondrial	1319	787	0	2051	14	2684	13753	14205	6900	3123	2673	3459
mitochondrial	1320	787	0	2040	14	2685	13778	14235	6907	3129	2664	3479
mitochondrial	1321	789	0	2038	14	2666	13719	14197	6903	3119	2657	3472
mitochondrial	1322	794	0	2039	14	2669	13687	14132	6900	3122	2652	3472
mitochondrial	1323	789	0	2029	14	2669	13693	14099	6895	3125	2653	3480
mitochondrial	1324	791	0	2031	13	2670	13689	14109	6896	3117	2645	3477
mitochondrial	1325	792	0	2038	13	2675	13742	14142	6924	3135	2644	3497
mitochondrial	1326	794	0	2040	13	2695	13766	14134	6924	3149	2646	3506
mitochondrial	1327	790	0	2041	13	2698	13793	14183	6924	3155	2653	3514
mitochondrial	1328	788	0	2041	13	2697	13817	14206	6929	3157	2649	3514
mitochondrial	1329	785	0	2033	13	2709	13857	14213	6943	3152	2653	3518
mitochondrial	1330	785	0	2021	12	2719	13845	14180	6987	3148	2645	3511
mitochondrial	1331	784	0	2025	12	2721	13832	14182	7007	3144	2650	3520
mitochondrial	1332	791	0	2022	12	2727	13928	14208	7016	3171	2661	3531
mitochondrial	1333	788	0	2027	12	2718	13962	14235	7027	3179	2675	3521
mitochondrial	1334	784	0	2027	12	2712	13947	14195	7011	3166	2679	3515
mitochondrial	1335	786	0	2031	12	2709	14025	14209	7040	3165	2693	3545
mitochondrial	1336	779	0	2026	12	2704	14020	14206	7037	3160	2694	3554
mitochondrial	1337	784	0	2022	12	2694	14003	14191	7013	3156	2695	3560
mitochondrial	1338	783	0	2034	12	2716	14043	14247	7014	3186	2700	3574
mitochondrial	1339	778	0	2034	12	2715	14078	14284	7050	3188	2707	3567
mitochondrial	1340	779	0	2032	11	2725	14117	14257	7055	3204	2713	3559
mitochondrial	1341	773	0	2038	11	2741	14124	14263	7075	3204	2720	3557
mitochondrial	1342	771	0	2038	4	2724	14010	14181	7032	3197	2705	3536
mitochondrial	1343	774	0	2041	0	2730	14021	14182	7018	3197	2708	3537
mitochondrial	1344	762	0	2038	6	2717	13996	14135	6999	3190	2709	3533
mitochondrial	1345	764	0	2032	6	2706	13906	14032	6937	3155	2694	3512
mitochondrial	1346	771	0	2040	6	2716	13934	14079	6969	3171	2703	3535
mitochondrial	1347	774	0	2041	6	2705	13892	14045	6982	3154	2698	3522
mitochondrial	1348	772	0	2037	10	2718	13942	14083	6982	3159	2699	3529
mitochondrial	1349	772	0	2049	10	2733	14025	14124	7001	3167	2704	3551
mitochondrial	1350	772	0	2046	10	2715	13972	14090	7008	3153	2699	3563
mitochondrial	1351	769	0	2049	12	2715	13967	14068	7004	3148	2702	3549
mitochondrial	1352	773	0	2044	12	2717	13973	14070	7023	3151	2706	3558
mitochondrial	1353	761	0	2041	12	2718	13971	14050	7018	3167	2712	3565
mitochondrial	1354	760	0	2049	13	2714	13967	14051	7045	3168	2716	3571
mitochondrial	1355	757	0	2044	13	2700	13977	14051	7023	3157	2727	3563
mitochondrial	1356	752	0	2048	13	2697	13989	14170	7027	3172	2731	3578
mitochondrial	1357	742	0	2047	13	2698	13997	14163	7035	3174	2739	3586
mitochondrial	1358	738	0	2037	13	2695	13916	14076	7039	3150	2722	3570
mitochondrial	1359	736	0	2044	13	2697	13913	14052	7032	3142	2727	3557
mitochondrial	1360	738	0	2053	14	2706	13953	14075	7034	3149	2727	3561
mitochondrial	1361	740	0	2045	14	2714	13921	14088	7022	3155	2714	3563
mitochondrial	1362	746	0	2035	14	2700	13953	14113	7049	3151	2718	3552
mitochondrial	1363	746	0	2031	14	2695	13921	14091	7030	3154	2702	3553
mitochondrial	1364	738	0	2028	15	2676	13871	14053	6989	3150	2704	3543
mitochondrial	1365	740	0	2028	15	2678	13895	14034	6952	3150	2683	3552
mitochondrial	1366	741	0	2037	14	2673	13907	14055	6941	3151	2694	3557
mitochondrial	1367	745	0	2038	14	2664	13865	14049	6938	3150	2687	3559
mitochondrial	1368	742	0	2042	14	2664	13859	14052	6945	3155	2683	3554
mitochondrial	1369	738	0	2043	14	2661	13859	14100	6949	3152	2676	3540
mitochondrial	1370	735	0	2048	14	2681	13928	14135	6960	3174	2675	3549
mitochondrial	1371	735	0	2046	14	2668	13893	14114	6938	3180	2673	3549
mitochondrial	1372	732	0	2038	14	2658	13853	14067	6924	3168	2658	3551
mitochondrial	1373	736	0	2049	14	2661	13849	14069	6942	3172	2672	3556
mitochondrial	1374	735	0	2050	14	2662	13861	14058	6952	3182	2675	3562
mitochondrial	1375	736	0	2042	14	2651	13858	14025	6935	3183	2673	3547
mitochondrial	1376	736	0	2043	14	2653	13847	14004	6931	3188	2673	3568
mitochondrial	1377	741	0	2045	14	2647	13820	14017	6923	3184	2687	3580
mitochondrial	1378	744	0	2039	14	2650	13816	14033	6936	3187	2678	3582
mitochondrial	1379	745	0	2037	14	2653	13824	14015	6923	3176	2696	3591
mitochondrial	1380	747	0	2032	14	2661	13822	14039	6939	3176	2699	3598
mitochondrial	1381	748	0	2023	14	2663	13830	14024	6958	3168	2699	3606
mitochondrial	1382	751	0	2017	14	2663	13883	14067	6966	3175	2699	3611
mitochondrial	1383	749	0	2031	14	2668	13928	14104	6992	3184	2706	3623
mitochondrial	1384	748	0	2036	14	2668	13958	14123	7017	3186	2701	3627
mitochondrial	1385	745	0	2033	14	2669	13975	14121	7017	3184	2707	3619
mitochondrial	1386	746	0	2031	14	2678	14012	14088	7020	3182	2700	3613
mitochondrial	1387	747	0	2029	14	2677	14030	14095	7025	3186	2707	3620
mitochondrial	1388	745	0	2023	14	2671	14052	14069	7056	3180	2709	3619
mitochondrial	1389	746	0	2020	14	2658	14030	14029	7048	3169	2701	3605
mitochondrial	1390	744	0	2000	15	2646	13958	13964	7024	3158	2692	3600
mitochondrial	1391	741	0	2000	15	2651	13988	14001	7026	3174	2692	3604
mitochondrial	1392	746	0	2002	16	2659	14009	14057	7025	3166	2694	3606
mitochondrial	1393	745	0	1992	16	2658	13972	13994	6995	3156	2684	3599
mitochondrial	1394	742	0	1992	17	2661	14003	14020	7002	3170	2682	3591
mitochondrial	1395	738	0	1991	17	2658	13991	14001	7015	3186	2672	3577
mitochondrial	1396	733	0	1995	17	2666	13999	14042	6984	3195	2678	3600
mitochondrial	1397	730	0	2002	15	2661	14008	14044	6992	3181	2686	3616
mitochondrial	1398	721	0	1988	15	2639	13949	14018	6967	3170	2671	3608
mitochondrial	1399	718	0	1978	15	2633	13932	14036	6941	3174	2659	3602
mitochondrial	1400	717	0	1980	15	2631	13934	14014	6942	3179	2657	3593
mitochondrial	1401	713	0	1978	15	2645	13955	14055	6953	3174	2658	3605
mitochondrial	1402	710	0	1985	15	2640	13965	14055	6950	3180	2660	3618
mitochondrial	1403	709	0	1984	15	2633	13972	14048	6919	3192	2658	3616
mitochondrial	1404	705	0	1977	15	2638	13996	14081	6910	3196	2666	3624
mitochondrial	1405	708	0	1999	15	2661	14105	14187	6997	3220	2690	3663
mitochondrial	1406	714	0	1997	15	2668	14111	14152	7004	3224	2691	3675
mitochondrial	1407	710	0	1981	15	2643	14057	14085	6964	3216	2679	3668
mitochondrial	1408	701	0	1996	15	2628	14051	14105	6975	3226	2669	3660
mitochondrial	1409	701	0	2000	16	2631	14089	14152	6975	3229	2677	3657
mitochondrial	1410	696	0	2003	15	2619	14059	14098	6970	3221	2671	3653
mitochondrial	1411	694	0	2009	15	2628	14058	14083	6952	3222	2669	3650
mitochondrial	1412	693	0	2018	16	2644	14109	14136	6965	3224	2666	3646
mitochondrial	1413	690	0	2029	16	2658	14168	14210	6982	3246	2679	3657
mitochondrial	1414	679	0	2037	16	2671	14212	14209	6955	3236	2680	3659
mitochondrial	1415	683	0	2032	16	2668	14230	14169	6960	3227	2678	3663
mitochondrial	1416	675	0	2039	17	2667	14235	14171	6954	3239	2680	3646
mitochondrial	1417	669	0	2047	17	2673	14274	14183	6942	3238	2677	3648
mitochondrial	1418	669	0	2047	19	2680	14311	14178	6967	3244	2684	3655
mitochondrial	1419	673	0	2042	19	2680	14306	14151	6969	3228	2681	3652
mitochondrial	1420	668	0	2036	19	2673	14268	14118	6957	3235	2664	3656
mitochondrial	1421	668	0	2027	19	2654	14200	13985	6917	3211	2657	3635
mitochondrial	1422	661	0	2028	19	2656	14169	13980	6911	3214	2656	3634
mitochondrial	1423	658	0	2033	20	2652	14179	13987	6903	3222	2648	3632
mitochondrial	1424	659	0	2043	20	2643	14185	13992	6897	3227	2651	3634
mitochondrial	1425	661	0	2033	20	2636	14198	14024	6952	3220	2649	3644
mitochondrial	1426	660	0	2035	20	2634	14209	14051	6972	3217	2649	3661
mitochondrial	1427	658	0	2028	20	2636	14234	14069	6998	3213	2653	3665
mitochondrial	1428	660	0	2040	20	2643	14237	14132	7002	3215	2657	3676
mitochondrial	1429	660	0	2040	20	2653	14238	14143	7043	3219	2664	3685
mitochondrial	1430	663	0	2042	20	2656	14210	14130	7055	3222	2665	3693
mitochondrial	1431	666	0	2044	20	2653	14209	14120	7046	3219	2658	3685
mitochondrial	1432	668	0	2043	20	2654	14217	14126	7063	3224	2645	3696
mitochondrial	1433	665	0	2027	20	2646	14158	14118	7049	3216	2647	3689
mitochondrial	1434	668	0	2024	20	2632	14122	14074	7032	3208	2643	3675
mitochondrial	1435	666	0	2030	20	2633	14160	14121	7039	3210	2655	3688
mitochondrial	1436	666	0	2027	20	2644	14171	14147	7057	3222	2664	3686
mitochondrial	1437	678	0	2030	21	2641	14195	14166	7094	3231	2671	3691
mitochondrial	1438	671	0	2036	21	2641	14238	14173	7106	3238	2674	3697
mitochondrial	1439	664	0	2036	21	2645	14256	14173	7138	3234	2680	3690
mitochondrial	1440	662	0	2044	21	2649	14291	14224	7117	3228	2674	3691
mitochondrial	1441	658	0	2036	21	2655	14270	14266	7108	3218	2677	3691
mitochondrial	1442	660	0	2038	21	2639	14213	14187	7112	3202	2669	3701
mitochondrial	1443	661	0	2049	21	2647	14218	14207	7093	3196	2663	3717
mitochondrial	1444	660	0	2047	21	2664	14222	14235	7109	3196	2684	3729
mitochondrial	1445	661	0	2049	21	2676	14240	14267	7136	3199	2691	3739
mitochondrial	1446	662	0	2055	21	2678	14207	14253	7146	3205	2700	3731
mitochondrial	1447	657	0	2062	21	2673	14221	14273	7154	3212	2706	3729
mitochondrial	1448	655	0	2060	20	2674	14252	14329	7197	3211	2725	3737
mitochondrial	1449	652	0	2059	20	2656	14268	14320	7221	3206	2720	3737
mitochondrial	1450	650	0	2051	21	2659	14271	14315	7213	3212	2730	3742
mitochondrial	1451	652	0	2053	23	2655	14300	14335	7212	3208	2735	3742
mitochondrial	1452	653	0	2051	22	2647	14261	14312	7211	3195	2728	3746
mitochondrial	1453	650	0	2049	22	2652	14208	14260	7224	3184	2715	3718
mitochondrial	1454	659	0	2043	22	2654	14241	14344	7248	3196	2724	3727
mitochondrial	1455	660	0	2054	23	2658	14261	14400	7226	3201	2741	3730
mitochondrial	1456	666	0	2053	23	2659	14289	14439	7214	3201	2732	3745
mitochondrial	1457	672	0	2046	23	2651	14262	14447	7203	3195	2734	3748
mitochondrial	1458	668	0	2041	23	2645	14275	14438	7221	3192	2734	3741
mitochondrial	1459	670	0	2047	22	2638	14288	14414	7200	3190	2730	3740
mitochondrial	1460	671	0	2050	22	2638	14248	14401	7151	3181	2730	3732
mitochondrial	1461	660	0	2050	22	2624	14223	14361	7164	3174	2725	3734
mitochondrial	1462	655	0	2050	23	2621	14240	14362	7191	3166	2717	3720
mitochondrial	1463	649	0	2049	23	2621	14209	14334	7159	3154	2717	3712
mitochondrial	1464	650	0	2052	24	2617	14254	14380	7180	3164	2730	3718
mitochondrial	1465	657	0	2048	24	2611	14233	14378	7174	3161	2730	3735
mitochondrial	1466	661	0	2035	24	2603	14188	14345	7144	3156	2726	3731
mitochondrial	1467	660	0	2039	24	2598	14210	14344	7162	3153	2728	3739
mitochondrial	1468	659	0	2043	24	2594	14244	14382	7137	3157	2732	3736
mitochondrial	1469	661	0	2044	24	2602	14277	14398	7126	3158	2724	3740
mitochondrial	1470	665	0	2045	25	2607	14258	14386	7131	3160	2724	3714
mitochondrial	1471	669	0	2042	25	2601	14269	14385	7118	3152	2718	3711
mitochondrial	1472	670	0	2049	25	2611	14319	14476	7104	3163	2728	3720
mitochondrial	1473	666	0	2060	25	2616	14346	14539	7120	3161	2736	3723
mitochondrial	1474	663	0	2063	26	2615	14347	14530	7118	3158	2729	3717
mitochondrial	1475	669	0	2050	26	2605	14286	14478	7110	3141	2726	3700
mitochondrial	1476	668	0	2053	26	2594	14266	14468	7114	3135	2722	3701
mitochondrial	1477	669	0	2060	26	2595	14273	14461	7133	3133	2713	3691
mitochondrial	1478	666	0	2053	26	2605	14250	14465	7131	3123	2708	3685
mitochondrial	1479	663	0	2058	27	2606	14275	14437	7148	3130	2709	3680
mitochondrial	1480	656	0	2069	27	2611	14348	14525	7145	3154	2732	3719
mitochondrial	1481	654	0	2068	27	2588	14337	14544	7148	3161	2733	3709
mitochondrial	1482	651	0	2058	27	2569	14240	14501	7162	3129	2728	3692
mitochondrial	1483	639	0	2066	28	2568	14225	14499	7150	3119	2735	3694
mitochondrial	1484	638	0	2069	28	2579	14308	14571	7170	3153	2741	3711
mitochondrial	1485	637	0	2063	28	2573	14242	14544	7158	3154	2725	3691
mitochondrial	1486	638	0	2070	28	2573	14232	14545	7175	3151	2716	3675
mitochondrial	1487	644	0	2076	28	2591	14289	14618	7188	3166	2726	3688
mitochondrial	1488	651	0	2070	27	2579	14303	14602	7204	3151	2726	3689
mitochondrial	1489	652	0	2069	27	2601	14284	14591	7224	3149	2737	3693
mitochondrial	1490	654	0	2065	27	2605	14279	14617	7217	3139	2725	3702
mitochondrial	1491	657	0	2065	27	2601	14359	14636	7242	3157	2739	3707
mitochondrial	1492	659	0	2068	27	2609	14418	14680	7274	3146	2751	3731
mitochondrial	1493	654	0	2067	27	2612	14453	14711	7306	3154	2757	3734
mitochondrial	1494	656	0	2069	27	2630	14520	14797	7322	3174	2757	3742
mitochondrial	1495	657	0	2083	27	2640	14587	14840	7353	3185	2774	3765
mitochondrial	1496	659	0	2067	27	2619	14492	14747	7285	3164	2757	3730
mitochondrial	1497	654	0	2067	28	2619	14518	14753	7279	3179	2762	3746
mitochondrial	1498	659	0	2055	26	2600	14463	14699	7292	3177	2762	3746
mitochondrial	1499	663	0	2049	26	2596	14412	14745	7298	3178	2757	3736
mitochondrial	1500	668	0	2056	27	2616	14502	14806	7317	3191	2759	3742
mitochondrial	1501	669	0	2059	26	2629	14544	14846	7331	3217	2772	3758
mitochondrial	1502	671	0	2057	26	2639	14608	14892	7324	3227	2778	3747
mitochondrial	1503	677	0	2052	26	2633	14607	14898	7336	3225	2778	3739
mitochondrial	1504	678	0	2045	26	2621	14636	14927	7324	3224	2787	3736
mitochondrial	1505	682	0	2055	27	2648	14679	15012	7337	3236	2794	3757
mitochondrial	1506	677	0	2060	27	2664	14706	15002	7347	3228	2809	3766
mitochondrial	1507	675	0	2055	26	2671	14706	14996	7321	3218	2800	3767
mitochondrial	1508	677	0	2074	26	2696	14781	15089	7324	3245	2806	3788
mitochondrial	1509	681	0	2077	26	2709	14785	15118	7337	3239	2811	3791
mitochondrial	1510	685	0	2072	26	2706	14734	15061	7308	3218	2806	3771
mitochondrial	1511	681	0	2076	26	2699	14684	15054	7313	3215	2813	3764
mitochondrial	1512	676	0	2088	27	2732	14707	15100	7347	3235	2821	3782
mitochondrial	1513	676	0	2097	28	2748	14750	15151	7376	3230	2833	3795
mitochondrial	1514	671	0	2104	28	2767	14816	15230	7399	3247	2841	3821
mitochondrial	1515	672	0	2104	28	2760	14821	15216	7431	3249	2843	3818
mitochondrial	1516	666	0	2098	28	2775	14829	15212	7446	3246	2838	3842
mitochondrial	1517	663	0	2101	28	2784	14853	15205	7463	3242	2838	3848
mitochondrial	1518	661	0	2094	28	2780	14835	15166	7469	3234	2827	3852
mitochondrial	1519	665	0	2090	28	2788	14837	15124	7452	3240	2828	3850
mitochondrial	1520	659	0	2089	28	2778	14787	15104	7449	3229	2837	3871
mitochondrial	1521	660	0	2090	28	2801	14833	15133	7456	3229	2842	3878
mitochondrial	1522	662	0	2093	28	2826	14894	15189	7454	3235	2853	3899
mitochondrial	1523	667	0	2096	29	2820	14913	15228	7453	3244	2851	3915
mitochondrial	1524	665	0	2101	29	2824	14941	15275	7464	3243	2849	3926
mitochondrial	1525	666	0	2101	29	2826	14953	15285	7438	3244	2855	3929
mitochondrial	1526	668	0	2111	30	2834	15038	15324	7457	3252	2873	3935
mitochondrial	1527	668	0	2119	30	2834	15054	15323	7447	3262	2869	3945
mitochondrial	1528	672	0	2124	31	2852	15074	15330	7451	3257	2877	3945
mitochondrial	1529	676	0	2129	31	2846	15053	15361	7451	3265	2859	3926
mitochondrial	1530	675	0	2119	31	2827	15027	15321	7447	3261	2853	3916
mitochondrial	1531	674	0	2126	32	2834	15041	15343	7428	3270	2859	3921
mitochondrial	1532	679	0	2130	32	2831	14984	15285	7441	3278	2859	3920
mitochondrial	1533	684	0	2119	32	2829	14988	15260	7425	3272	2854	3914
mitochondrial	1534	682	0	2114	32	2829	15019	15282	7409	3278	2872	3924
mitochondrial	1535	686	0	2110	32	2822	14998	15265	7410	3282	2866	3920
mitochondrial	1536	688	0	2101	33	2805	14942	15221	7389	3271	2864	3911
mitochondrial	1537	682	0	2102	33	2800	14917	15186	7369	3265	2864	3899
mitochondrial	1538	679	0	2110	34	2797	14888	15216	7333	3267	2863	3899
mitochondrial	1539	680	0	2110	34	2796	14870	15187	7306	3261	2869	3901
mitochondrial	1540	685	0	2124	34	2806	14894	15212	7319	3260	2873	3900
mitochondrial	1541	690	0	2128	35	2802	14909	15278	7334	3257	2872	3903
mitochondrial	1542	692	0	2130	34	2792	14858	15214	7323	3266	2870	3898
mitochondrial	1543	689	0	2127	34	2778	14804	15188	7317	3265	2869	3893
mitochondrial	1544	697	0	2126	33	2771	14781	15194	7313	3255	2862	3895
mitochondrial	1545	694	0	2123	33	2768	14793	15190	7291	3252	2872	3905
mitochondrial	1546	698	0	2128	33	2771	14782	15194	7296	3241	2876	3900
mitochondrial	1547	706	0	2133	34	2794	14795	15216	7285	3258	2882	3892
mitochondrial	1548	703	0	2132	34	2783	14740	15151	7260	3251	2883	3869
mitochondrial	1549	704	0	2131	34	2796	14794	15208	7267	3261	2883	3877
mitochondrial	1550	710	0	2138	35	2804	14815	15256	7261	3259	2888	3890
mitochondrial	1551	706	0	2137	36	2807	14853	15237	7269	3266	2902	3889
mitochondrial	1552	706	0	2133	37	2814	14804	15268	7261	3263	2890	3886
mitochondrial	1553	706	0	2136	37	2821	14845	15286	7280	3261	2897	3892
mitochondrial	1554	701	0	2144	38	2838	14884	15349	7303	3266	2892	3906
mitochondrial	1555	702	0	2135	39	2831	14852	15328	7237	3276	2873	3887
mitochondrial	1556	708	0	2143	39	2839	14898	15382	7256	3285	2887	3902
mitochondrial	1557	710	0	2156	39	2841	14980	15423	7296	3296	2894	3900
mitochondrial	1558	714	0	2151	39	2853	14992	15418	7283	3304	2903	3901
mitochondrial	1559	720	0	2150	38	2861	14990	15411	7287	3312	2897	3910
mitochondrial	1560	723	0	2144	38	2860	14980	15428	7260	3310	2903	3910
mitochondrial	1561	724	0	2136	38	2858	14972	15423	7271	3317	2898	3913
mitochondrial	1562	727	0	2130	37	2844	14949	15434	7278	3322	2891	3921
mitochondrial	1563	728	0	2131	37	2834	14949	15439	7270	3309	2884	3928
mitochondrial	1564	732	0	2127	37	2829	14941	15467	7278	3311	2884	3941
mitochondrial	1565	730	0	2121	37	2819	14872	15441	7273	3298	2885	3941
mitochondrial	1566	724	0	2113	36	2816	14872	15390	7270	3283	2876	3941
mitochondrial	1567	724	0	2108	36	2811	14870	15423	7269	3278	2881	3941
mitochondrial	1568	730	0	2104	34	2813	14845	15421	7259	3271	2883	3933
mitochondrial	1569	733	0	2120	34	2819	14894	15472	7267	3273	2888	3933
mitochondrial	1570	734	0	2121	34	2830	14909	15498	7272	3263	2889	3925
mitochondrial	1571	732	0	2115	34	2827	14888	15522	7269	3268	2892	3931
mitochondrial	1572	729	0	2118	34	2831	14889	15524	7285	3264	2888	3921
mitochondrial	1573	730	0	2116	34	2833	14883	15524	7297	3241	2894	3921
mitochondrial	1574	724	0	2114	34	2825	14834	15477	7280	3226	2884	3914
mitochondrial	1575	727	0	2122	59	2822	14854	15495	7285	3234	2888	3922
mitochondrial	1576	724	0	2125	82	2816	14853	15475	7278	3232	2880	3920
mitochondrial	1577	731	0	2123	107	2804	14824	15420	7282	3230	2882	3906
mitochondrial	1578	731	0	2114	167	2796	14805	15380	7287	3223	2881	3904
mitochondrial	1579	731	0	2135	266	2792	14932	15487	7300	3248	2895	3927
mitochondrial	1580	734	0	2139	305	2796	14967	15517	7288	3242	2890	3925
mitochondrial	1581	735	0	2130	323	2793	14925	15478	7291	3236	2886	3911
mitochondrial	1582	738	0	2133	2386	2792	14863	15455	7281	3226	2882	3893
mitochondrial	1583	732	0	2138	2435	2785	14859	15451	7268	3224	2869	3881
mitochondrial	1584	731	0	2135	2468	2797	14835	15476	7287	3231	2867	3889
mitochondrial	1585	725	0	2128	2519	2787	14795	15461	7277	3228	2857	3881
mitochondrial	1586	722	0	2127	2554	2770	14728	15381	7228	3212	2842	3872
mitochondrial	1587	717	0	2126	2603	2767	14694	15383	7199	3220	2846	3882
mitochondrial	1588	709	0	2129	2640	2775	14713	15424	7212	3233	2853	3884
mitochondrial	1589	710	0	2123	2685	2789	14705	15462	7194	3248	2843	3891
mitochondrial	1590	710	0	2115	2731	2787	14684	15445	7190	3250	2843	3883
mitochondrial	1591	708	0	2111	2782	2785	14695	15418	7190	3247	2835	3886
mitochondrial	1592	710	0	2107	2825	2793	14689	15416	7172	3233	2825	3863
mitochondrial	1593	708	0	2095	2853	2769	14650	15377	7174	3227	2817	3842
mitochondrial	1594	705	0	2109	2891	2757	14650	15365	7181	3231	2804	3842
mitochondrial	1595	701	0	2117	2922	2762	14651	15354	7166	3236	2804	3852
mitochondrial	1596	697	0	2108	2961	2759	14640	15314	7142	3234	2798	3851
mitochondrial	1597	696	0	2110	3010	2764	14641	15331	7158	3236	2794	3868
mitochondrial	1598	701	0	2098	3041	2755	14581	15276	7104	3234	2779	3858
mitochondrial	1599	693	0	2099	3073	2752	14524	15260	7083	3242	2776	3855
mitochondrial	1600	691	0	2089	3123	2753	14502	15248	7085	3223	2770	3854
mitochondrial	1601	689	0	2091	3148	2750	14488	15233	7089	3220	2767	3856
mitochondrial	1602	690	0	2097	3158	2756	14500	15240	7085	3231	2774	3855
mitochondrial	1603	687	0	2096	3171	2747	14479	15241	7081	3232	2783	3857
mitochondrial	1604	693	0	2097	3193	2738	14447	15158	7068	3231	2778	3844
mitochondrial	1605	699	0	2090	3220	2740	14473	15146	7073	3225	2777	3845
mitochondrial	1606	700	0	2089	3263	2745	14457	15075	7066	3221	2785	3841
mitochondrial	1607	705	0	2085	3279	2764	14466	15077	7059	3228	2783	3852
mitochondrial	1608	711	0	2100	3311	2784	14547	15160	7069	3250	2803	3870
mitochondrial	1609	712	0	2091	3332	2787	14550	15179	7093	3248	2803	3871
mitochondrial	1610	712	0	2091	3347	2775	14567	15152	7085	3247	2794	3853
mitochondrial	1611	707	0	2106	3390	2784	14603	15209	7057	3244	2809	3859
mitochondrial	1612	714	0	2106	3440	2785	14648	15274	7048	3261	2814	3889
mitochondrial	1613	713	0	2118	3459	2793	14713	15301	7049	3263	2819	3908
mitochondrial	1614	714	0	2129	3489	2821	14742	15328	7043	3284	2826	3922
mitochondrial	1615	715	0	2129	3522	2830	14757	15327	7031	3293	2826	3930
mitochondrial	1616	719	0	2132	3557	2837	14773	15339	7043	3294	2833	3944
mitochondrial	1617	720	0	2146	3601	2843	14798	15370	7039	3310	2838	3949
mitochondrial	1618	725	0	2148	3619	2848	14791	15385	7057	3310	2840	3949
mitochondrial	1619	724	0	2152	3641	2846	14770	15368	7066	3312	2840	3949
mitochondrial	1620	721	0	2154	3650	2839	14756	15365	7092	3301	2842	3959
mitochondrial	1621	725	0	2165	3672	2850	14790	15403	7081	3307	2846	3987
mitochondrial	1622	729	0	2166	3713	2842	14766	15373	7100	3307	2839	3987
mitochondrial	1623	730	0	2162	3716	2827	14743	15302	7067	3309	2836	3984
mitochondrial	1624	728	0	2165	3736	2834	14753	15345	7065	3313	2840	3990
mitochondrial	1625	728	0	2167	3768	2850	14782	15371	7053	3313	2856	4005
mitochondrial	1626	722	0	2164	3779	2854	14777	15371	7042	3307	2855	4007
mitochondrial	1627	717	0	2168	3793	2859	14761	15370	7029	3311	2869	4021
mitochondrial	1628	709	0	2184	3818	2850	14754	15388	7031	3316	2872	4045
mitochondrial	1629	703	0	2189	3844	2850	14758	15468	7032	3323	2887	4062
mitochondrial	1630	703	0	2196	3907	2854	14739	15444	7026	3320	2884	4048
mitochondrial	1631	701	0	2193	3939	2871	14761	15425	6993	3317	2880	4061
mitochondrial	1632	703	0	2198	3957	2885	14771	15424	6970	3317	2876	4065
mitochondrial	1633	694	0	2188	3962	2887	14768	15413	6963	3322	2878	4073
mitochondrial	1634	684	0	2184	3992	2875	14698	15348	6959	3294	2879	4055
mitochondrial	1635	678	0	2183	4024	2878	14688	15337	6945	3289	2886	4045
mitochondrial	1636	673	0	2174	4073	2892	14742	15368	6929	3296	2888	4061
mitochondrial	1637	674	0	2163	4086	2899	14716	15349	6913	3300	2889	4055
mitochondrial	1638	676	0	2158	4104	2896	14696	15319	6893	3287	2892	4041
mitochondrial	1639	670	0	2160	4055	2877	14720	15360	6871	3286	2876	4045
mitochondrial	1640	670	0	2161	4098	2882	14725	15352	6860	3289	2879	4035
mitochondrial	1641	668	0	2166	4147	2880	14698	15359	6828	3294	2877	4048
mitochondrial	1642	664	0	2166	4194	2877	14736	15361	6797	3302	2876	4034
mitochondrial	1643	666	0	2178	4265	2901	14781	15352	6788	3311	2897	4056
mitochondrial	1644	663	0	2194	4300	2904	14784	15305	6791	3311	2912	4070
mitochondrial	1645	656	0	2190	4355	2923	14788	15372	6800	3321	2904	4069
mitochondrial	1646	660	0	2199	4393	2927	14851	15383	6828	3335	2911	4081
mitochondrial	1647	654	0	2206	4412	2938	14902	15378	6831	3342	2903	4064
mitochondrial	1648	647	0	2212	4449	2950	14953	15409	6810	3340	2906	4061
mitochondrial	1649	648	0	2216	4505	2956	15029	15453	6814	3345	2931	4084
mitochondrial	1650	647	0	2212	4533	2942	14979	15433	6763	3334	2928	4071
mitochondrial	1651	641	0	2202	4568	2936	14932	15388	6753	3302	2920	4055
mitochondrial	1652	637	0	2206	4631	2952	14922	15408	6746	3307	2918	4061
mitochondrial	1653	630	0	2210	4665	2954	14959	15412	6737	3305	2917	4071
mitochondrial	1654	632	0	2213	4685	2978	14968	15376	6735	3302	2922	4078
mitochondrial	1655	633	0	2218	4691	2966	14938	15318	6715	3294	2920	4063
mitochondrial	1656	625	0	2210	4705	2947	14852	15235	6688	3272	2907	4043
mitochondrial	1657	618	0	2213	4747	2945	14849	15265	6693	3279	2918	4040
mitochondrial	1658	612	0	2203	4758	2918	14810	15235	6676	3270	2917	4032
mitochondrial	1659	610	0	2188	4764	2902	14765	15165	6640	3265	2911	4019
mitochondrial	1660	605	0	2188	4798	2893	14758	15192	6645	3263	2910	4013
mitochondrial	1661	605	0	2181	4819	2883	14751	15174	6636	3255	2896	4012
mitochondrial	1662	606	0	2165	4828	2852	14695	15087	6584	3225	2881	3993
mitochondrial	1663	606	0	2152	4826	2835	14641	15020	6547	3237	2872	3978
mitochondrial	1664	609	0	2161	4865	2824	14607	15009	6547	3230	2873	3974
mitochondrial	1665	607	0	2169	4911	2842	14636	15062	6555	3242	2887	3980
mitochondrial	1666	621	0	2165	4949	2842	14662	15042	6557	3252	2893	3970
mitochondrial	1667	625	0	2166	4985	2845	14702	15048	6552	3266	2903	3972
mitochondrial	1668	626	0	2178	5022	2850	14741	15095	6557	3284	2916	3978
mitochondrial	1669	623	0	2185	5045	2854	14758	15122	6569	3293	2926	3990
mitochondrial	1670	620	0	2189	5082	2841	14784	15169	6565	3288	2933	3979
mitochondrial	1671	623	0	2180	5083	2823	14725	15110	6581	3267	2926	3955
mitochondrial	1672	625	0	2180	5137	2808	14730	15080	6569	3272	2934	3940
mitochondrial	1673	633	0	2186	5203	2815	14734	15075	6579	3277	2942	3940
mitochondrial	1674	638	0	2195	5245	2825	14794	15098	6608	3286	2964	3947
mitochondrial	1675	648	0	2200	5271	2826	14780	15107	6611	3291	2963	3939
mitochondrial	1676	646	0	2192	5269	2817	14671	15042	6603	3284	2951	3918
mitochondrial	1677	648	0	2184	5286	2813	14691	15043	6598	3278	2954	3909
mitochondrial	1678	642	0	2184	5309	2788	14686	15018	6612	3271	2956	3922
mitochondrial	1679	642	0	2184	5333	2800	14701	15011	6619	3267	2962	3935
mitochondrial	1680	635	0	2197	5366	2807	14745	15038	6622	3270	2980	3936
mitochondrial	1681	631	0	2204	5436	2809	14790	15080	6648	3274	2985	3947
mitochondrial	1682	633	0	2203	5455	2823	14840	15106	6624	3273	2985	3956
mitochondrial	1683	635	0	2208	5442	2822	14832	15112	6615	3283	2996	3953
mitochondrial	1684	639	0	2205	5512	2824	14822	15117	6633	3280	2987	3941
mitochondrial	1685	643	0	2222	5552	2832	14892	15201	6633	3297	2997	3965
mitochondrial	1686	653	0	2236	5581	2848	14982	15309	6674	3315	3013	3998
mitochondrial	1687	651	0	2234	5628	2861	15015	15355	6696	3333	3012	4027
mitochondrial	1688	658	0	2229	5681	2862	15002	15355	6717	3332	3014	4029
mitochondrial	1689	670	0	2231	5716	2865	15057	15397	6742	3348	3008	4040
mitochondrial	1690	668	0	2222	5737	2866	15057	15421	6772	3349	3015	4053
mitochondrial	1691	669	0	2213	5774	2867	15048	15368	6772	3345	3012	4049
mitochondrial	1692	671	0	2222	5817	2878	15090	15408	6802	3344	3020	4062
mitochondrial	1693	670	0	2222	5849	2893	15131	15437	6819	3341	3022	4073
mitochondrial	1694	683	0	2222	5900	2906	15164	15455	6839	3345	3020	4088
mitochondrial	1695	687	0	2222	5925	2917	15170	15500	6859	3336	3015	4075
mitochondrial	1696	694	0	2220	5978	2917	15202	15520	6859	3343	3009	4077
mitochondrial	1697	706	0	2210	6042	2911	15203	15530	6861	3336	3005	4075
mitochondrial	1698	716	0	2204	6074	2916	15228	15551	6866	3348	3003	4078
mitochondrial	1699	719	0	2209	6134	2924	15204	15524	6890	3348	3012	4074
mitochondrial	1700	719	0	2203	6173	2923	15261	15562	6932	3364	3012	4083
mitochondrial	1701	720	0	2199	6210	2914	15194	15549	6925	3374	3000	4079
mitochondrial	1702	725	0	2182	6240	2911	15196	15483	6901	3359	3008	4060
mitochondrial	1703	732	0	2179	6252	2913	15200	15455	6917	3364	3007	4066
mitochondrial	1704	732	0	2196	6279	2910	15220	15438	6919	3366	3018	4062
mitochondrial	1705	728	0	2185	6295	2892	15172	15369	6915	3330	3003	4035
mitochondrial	1706	728	0	2186	6319	2898	15181	15365	6901	3322	2994	4020
mitochondrial	1707	727	0	2184	6374	2913	15203	15424	6902	3326	3008	4012
mitochondrial	1708	729	0	2180	6388	2902	15147	15368	6894	3302	2989	4001
mitochondrial	1709	725	0	2179	6417	2900	15156	15397	6893	3312	3001	4001
mitochondrial	1710	724	0	2176	6444	2906	15150	15430	6895	3320	3007	3998
mitochondrial	1711	727	0	2178	6484	2913	15224	15449	6878	3329	3029	4003
mitochondrial	1712	737	0	2183	6527	2927	15290	15490	6898	3323	3043	4009
mitochondrial	1713	730	0	2181	6560	2926	15280	15468	6917	3320	3037	4001
mitochondrial	1714	731	0	2192	6629	2948	15351	15557	6954	3339	3050	4022
mitochondrial	1715	731	0	2201	6645	2954	15430	15595	6985	3343	3057	4017
mitochondrial	1716	729	0	2198	6663	2954	15394	15583	6986	3334	3057	4008
mitochondrial	1717	727	0	2199	6688	2950	15343	15538	6991	3342	3050	4003
mitochondrial	1718	733	0	2218	6774	2967	15394	15592	7027	3352	3039	4015
mitochondrial	1719	730	0	2210	6803	2972	15367	15571	7060	3349	3033	4012
mitochondrial	1720	728	0	2219	6833	2971	15401	15598	7065	3348	3039	4027
mitochondrial	1721	731	0	2230	6869	2973	15429	15622	7084	3357	3039	4039
mitochondrial	1722	731	0	2222	6875	2957	15370	15563	7061	3351	3039	4036
mitochondrial	1723	729	0	2216	6898	2959	15342	15569	7065	3355	3030	4029
mitochondrial	1724	726	0	2230	6932	2974	15416	15669	7089	3370	3049	4049
mitochondrial	1725	722	0	2233	6944	2987	15425	15675	7059	3365	3049	4039
mitochondrial	1726	735	0	2227	6951	2991	15416	15659	7048	3371	3053	4033
mitochondrial	1727	745	0	2234	6948	3000	15431	15692	7040	3378	3054	4039
mitochondrial	1728	748	0	2237	6923	3004	15416	15679	7013	3383	3055	4031
mitochondrial	1729	753	0	2211	6870	3001	15293	15563	7020	3361	3038	4006
mitochondrial	1730	760	0	2214	6871	3000	15255	15567	7011	3366	3044	4009
mitochondrial	1731	758	0	2225	6899	3002	15339	15645	7041	3379	3047	4027
mitochondrial	1732	760	0	2218	6895	2993	15362	15638	7041	3380	3054	4030
mitochondrial	1733	757	0	2210	6877	2992	15350	15611	7032	3381	3055	4024
mitochondrial	1734	760	0	2210	6881	2974	15352	15594	7014	3371	3056	4024
mitochondrial	1735	763	0	2206	6854	2968	15343	15580	7003	3376	3057	4030
mitochondrial	1736	766	0	2211	6871	2970	15338	15604	6993	3371	3064	4022
mitochondrial	1737	766	0	2206	6859	2960	15366	15615	6993	3368	3056	4020
mitochondrial	1738	766	0	2210	6858	2962	15350	15587	6983	3346	3045	4021
mitochondrial	1739	763	0	2204	6853	2938	15308	15510	6953	3334	3044	4006
mitochondrial	1740	762	0	2202	6862	2942	15338	15515	6941	3338	3045	4016
mitochondrial	1741	767	0	2201	6857	2954	15337	15530	6950	3348	3056	4006
mitochondrial	1742	772	0	2197	6865	2955	15347	15540	6946	3369	3061	4011
mitochondrial	1743	777	0	2206	6870	2961	15387	15553	6937	3382	3077	4020
mitochondrial	1744	776	0	2190	6861	2970	15359	15551	6927	3370	3073	4014
mitochondrial	1745	778	0	2186	6879	2959	15353	15561	6941	3359	3069	3997
mitochondrial	1746	777	0	2189	6894	2972	15420	15637	6977	3374	3071	4012
mitochondrial	1747	772	0	2179	6880	2965	15407	15636	6977	3370	3066	4005
mitochondrial	1748	773	0	2186	6906	2966	15418	15645	7008	3369	3067	4024
mitochondrial	1749	771	0	2191	6931	2980	15473	15693	7010	3379	3080	4031
mitochondrial	1750	769	0	2196	6927	2969	15490	15708	6994	3379	3080	4033
mitochondrial	1751	772	0	2194	6931	2976	15494	15743	7005	3377	3075	4033
mitochondrial	1752	776	0	2187	6942	2980	15499	15745	6987	3375	3072	4026
mitochondrial	1753	786	0	2188	6942	2985	15517	15730	6972	3368	3066	4036
mitochondrial	1754	792	0	2188	6933	2992	15531	15754	6952	3369	3070	4036
mitochondrial	1755	791	0	2192	6927	2985	15504	15747	6957	3364	3055	4035
mitochondrial	1756	794	0	2193	6888	2973	15472	15719	6942	3374	3054	4018
mitochondrial	1757	802	0	2202	6915	2976	15526	15777	6977	3398	3070	4024
mitochondrial	1758	815	0	2189	6925	2971	15527	15755	6979	3387	3059	4018
mitochondrial	1759	820	0	2187	6922	2976	15516	15782	6967	3393	3058	4023
mitochondrial	1760	818	0	2175	6935	2991	15504	15817	7002	3398	3062	4042
mitochondrial	1761	827	0	2154	6951	2981	15542	15832	7049	3409	3079	4048
mitochondrial	1762	832	0	2201	6919	2970	15500	15803	7047	3390	3078	4037
mitochondrial	1763	834	0	2192	6935	2964	15500	15820	7057	3398	3076	4027
mitochondrial	1764	829	0	2183	6906	2942	15466	15821	7048	3375	3067	4010
mitochondrial	1765	829	0	2181	6899	2944	15453	15832	7043	3362	3071	3996
mitochondrial	1766	823	0	2188	6903	2946	15460	15860	7039	3344	3070	3988
mitochondrial	1767	820	0	2177	6878	2951	15429	15849	7034	3342	3076	3992
mitochondrial	1768	820	0	2181	6867	2957	15477	15879	7033	3353	3079	4007
mitochondrial	1769	816	0	2187	6881	2961	15511	15925	7015	3347	3101	4015
mitochondrial	1770	814	0	2198	6897	2956	15548	15970	7004	3350	3105	4012
mitochondrial	1771	812	0	2187	6890	2949	15527	15948	6991	3354	3105	3997
mitochondrial	1772	814	0	2182	6855	2948	15537	15934	6993	3342	3098	3991
mitochondrial	1773	814	0	2181	6879	2958	15555	15978	7000	3347	3096	3989
mitochondrial	1774	810	0	2183	6900	2962	15548	15975	7026	3347	3117	3978
mitochondrial	1775	805	0	2178	6876	2954	15518	15958	7023	3343	3103	3962
mitochondrial	1776	803	0	2179	6879	2953	15518	15954	7024	3362	3103	3956
mitochondrial	1777	798	0	2170	6865	2943	15504	15943	7004	3352	3096	3947
mitochondrial	1778	796	0	2129	6844	2933	15449	15888	7003	3340	3093	3916
mitochondrial	1779	800	0	2128	6815	2915	15440	15865	6983	3334	3097	3899
mitochondrial	1780	800	0	2121	6769	2900	15369	15817	6961	3318	3088	3885
mitochondrial	1781	804	0	2124	6755	2887	15359	15796	6979	3312	3091	3872
mitochondrial	1782	807	0	2133	6754	2889	15421	15856	6992	3325	3093	3880
mitochondrial	1783	807	0	2138	6764	2894	15433	15876	7005	3319	3083	3875
mitochondrial	1784	809	0	2157	6770	2919	15482	15960	7022	3328	3093	3892
mitochondrial	1785	809	0	2156	6774	2918	15511	15968	7007	3324	3091	3899
mitochondrial	1786	805	0	2160	6734	2895	15439	15910	7006	3309	3092	3877
mitochondrial	1787	800	0	2174	6723	2880	15444	15880	7018	3304	3081	3872
mitochondrial	1788	801	0	2184	6753	2879	15485	15886	7020	3309	3073	3882
mitochondrial	1789	802	0	2182	6760	2880	15463	15844	6988	3312	3073	3884
mitochondrial	1790	795	0	2188	6775	2863	15456	15825	6983	3309	3074	3890
mitochondrial	1791	792	0	2183	6782	2865	15456	15817	6991	3293	3060	3870
mitochondrial	1792	789	0	2185	6776	2866	15379	15773	6990	3293	3058	3871
mitochondrial	1793	788	0	2171	6762	2842	15326	15760	6985	3282	3029	3850
mitochondrial	1794	791	0	2169	6778	2839	15363	15813	7003	3278	3027	3850
mitochondrial	1795	783	0	2162	6745	2821	15323	15773	6979	3272	3024	3842
mitochondrial	1796	780	0	2158	6717	2816	15278	15773	6943	3263	3016	3838
mitochondrial	1797	772	0	2151	6716	2808	15230	15777	6942	3244	3024	3851
mitochondrial	1798	768	0	2162	6695	2810	15226	15799	6947	3261	3028	3846
mitochondrial	1799	757	0	2162	6639	2806	15127	15718	6935	3253	3000	3813
mitochondrial	1800	753	0	2168	6642	2804	15128	15718	6956	3253	2999	3819
mitochondrial	1801	756	0	2183	6634	2807	15147	15764	6967	3268	3009	3827
mitochondrial	1802	761	0	2182	6589	2791	15135	15718	6963	3251	3005	3824
mitochondrial	1803	752	0	2197	6590	2799	15159	15781	6972	3268	3020	3820
mitochondrial	1804	747	0	2201	6579	2779	15117	15765	6981	3271	3002	3809
mitochondrial	1805	757	0	2206	6613	2786	15151	15805	6999	3278	3013	3835
mitochondrial	1806	767	0	2227	6668	2813	15258	15919	7026	3302	3027	3870
mitochondrial	1807	758	0	2229	6671	2814	15263	15933	7045	3299	3021	3876
mitochondrial	1808	757	0	2227	6675	2822	15255	15901	7053	3285	3016	3871
mitochondrial	1809	750	0	2232	6686	2823	15241	15872	7056	3283	3009	3861
mitochondrial	1810	754	0	2222	6661	2816	15239	15844	7041	3284	3010	3871
mitochondrial	1811	753	0	2223	6666	2825	15274	15830	7032	3284	3022	3861
mitochondrial	1812	752	0	2228	6682	2830	15285	15860	7045	3293	3027	3867
mitochondrial	1813	745	0	2241	6715	2842	15296	15941	7067	3279	3036	3877
mitochondrial	1814	742	0	2246	6708	2851	15328	15940	7051	3284	3019	3859
mitochondrial	1815	742	0	2240	6709	2842	15290	15908	7032	3271	3029	3846
mitochondrial	1816	741	0	2252	6708	2841	15243	15921	7034	3264	3022	3836
mitochondrial	1817	746	0	2250	6713	2832	15245	15934	7040	3255	3015	3839
mitochondrial	1818	747	0	2245	6706	2829	15254	15915	7031	3247	3018	3844
mitochondrial	1819	748	0	2256	6737	2844	15334	15990	7063	3246	3024	3865
mitochondrial	1820	747	0	2263	6708	2852	15351	15946	7070	3238	3019	3850
mitochondrial	1821	750	0	2263	6713	2848	15340	15940	7069	3240	3003	3857
mitochondrial	1822	748	0	2255	6690	2833	15346	15948	7097	3239	2991	3857
mitochondrial	1823	744	0	2247	6631	2822	15342	15950	7078	3230	2987	3852
mitochondrial	1824	748	0	2237	6587	2801	15265	15850	7065	3210	2965	3837
mitochondrial	1825	754	0	2235	6609	2807	15291	15837	7058	3207	2970	3848
mitochondrial	1826	759	0	2238	6683	2830	15400	15948	7095	3216	2987	3858
mitochondrial	1827	761	0	2242	6724	2825	15418	15999	7139	3236	3001	3876
mitochondrial	1828	750	0	2238	6712	2823	15398	15993	7088	3241	2993	3858
mitochondrial	1829	747	0	2230	6676	2805	15401	15963	7073	3242	2989	3854
mitochondrial	1830	743	0	2228	6649	2803	15396	15945	7066	3248	2975	3861
mitochondrial	1831	743	0	2220	6608	2798	15339	15879	7054	3237	2961	3841
mitochondrial	1832	744	0	2223	6602	2786	15307	15849	7049	3227	2956	3827
mitochondrial	1833	754	0	2217	6593	2789	15258	15830	7072	3217	2939	3832
mitochondrial	1834	756	0	2228	6620	2794	15288	15834	7067	3226	2949	3844
mitochondrial	1835	757	0	2240	6635	2797	15275	15819	7081	3233	2954	3845
mitochondrial	1836	755	0	2241	6618	2787	15226	15774	7041	3225	2947	3826
mitochondrial	1837	754	0	2250	6607	2782	15233	15772	7034	3230	2952	3829
mitochondrial	1838	753	0	2254	6621	2795	15299	15782	7023	3227	2957	3832
mitochondrial	1839	752	0	2262	6625	2796	15279	15798	7015	3220	2959	3830
mitochondrial	1840	756	0	2267	6617	2794	15285	15790	6974	3224	2961	3831
mitochondrial	1841	765	0	2264	6617	2805	15283	15811	6976	3224	2968	3828
mitochondrial	1842	765	0	2256	6607	2797	15287	15781	6993	3225	2963	3823
mitochondrial	1843	761	0	2250	6594	2775	15280	15755	6969	3226	2952	3813
mitochondrial	1844	755	0	2251	6559	2771	15235	15733	6972	3214	2955	3793
mitochondrial	1845	756	0	2252	6552	2780	15255	15722	6981	3215	2968	3795
mitochondrial	1846	761	0	2255	6525	2774	15246	15711	6984	3219	2969	3789
mitochondrial	1847	763	0	2256	6496	2764	15217	15686	6986	3218	2970	3784
mitochondrial	1848	760	0	2266	6493	2766	15211	15712	6995	3219	2966	3788
mitochondrial	1849	766	0	2267	6457	2749	15187	15679	6957	3223	2965	3793
mitochondrial	1850	766	0	2273	6448	2751	15137	15625	6941	3210	2981	3780
mitochondrial	1851	761	0	2268	6417	2750	15100	15559	6936	3200	2973	3761
mitochondrial	1852	758	0	2277	6405	2737	15053	15523	6931	3208	2955	3768
mitochondrial	1853	760	0	2277	6428	2740	15072	15564	6944	3209	2954	3784
mitochondrial	1854	766	0	2265	6423	2729	15033	15545	6947	3207	2940	3780
mitochondrial	1855	761	0	2270	6460	2746	15042	15593	6948	3229	2957	3800
mitochondrial	1856	765	0	2265	6464	2736	15011	15559	6947	3221	2960	3799
mitochondrial	1857	762	0	2264	6440	2740	14932	15547	6918	3213	2955	3823
mitochondrial	1858	754	0	2266	6478	2761	14991	15620	6923	3224	2973	3839
mitochondrial	1859	744	0	2263	6470	2760	14976	15560	6915	3215	2955	3835
mitochondrial	1860	741	0	2265	6480	2755	14979	15514	6918	3208	2943	3844
mitochondrial	1861	738	0	2274	6458	2740	14903	15472	6906	3194	2912	3827
mitochondrial	1862	729	0	2261	6423	2722	14815	15366	6868	3205	2906	3812
mitochondrial	1863	716	0	2261	6429	2728	14798	15353	6827	3204	2918	3819
mitochondrial	1864	718	0	2256	6401	2719	14733	15299	6823	3190	2910	3783
mitochondrial	1865	717	0	2255	6404	2720	14736	15272	6810	3194	2905	3785
mitochondrial	1866	716	0	2265	6423	2736	14791	15359	6806	3212	2916	3797
mitochondrial	1867	719	0	2265	6451	2736	14808	15379	6802	3214	2924	3808
mitochondrial	1868	726	0	2252	6422	2729	14768	15339	6757	3206	2919	3801
mitochondrial	1869	731	0	2254	6459	2734	14825	15401	6739	3216	2931	3814
mitochondrial	1870	736	0	2252	6478	2731	14797	15367	6758	3214	2931	3803
mitochondrial	1871	740	0	2251	6466	2725	14783	15347	6747	3210	2927	3799
mitochondrial	1872	747	0	2263	6491	2741	14857	15390	6757	3214	2927	3813
mitochondrial	1873	745	0	2274	6501	2757	14886	15375	6778	3231	2928	3820
mitochondrial	1874	750	0	2269	6495	2760	14877	15316	6758	3234	2925	3804
mitochondrial	1875	757	0	2259	6501	2761	14873	15267	6747	3248	2925	3809
mitochondrial	1876	771	0	2260	6519	2781	14907	15291	6745	3256	2924	3822
mitochondrial	1877	767	0	2260	6545	2797	14937	15305	6725	3250	2918	3829
mitochondrial	1878	773	0	2264	6568	2805	14977	15320	6748	3253	2935	3849
mitochondrial	1879	774	0	2261	6547	2794	14971	15339	6697	3256	2941	3851
mitochondrial	1880	768	0	2263	6560	2821	15036	15388	6711	3265	2950	3874
mitochondrial	1881	768	0	2266	6572	2832	15011	15371	6693	3256	2955	3870
mitochondrial	1882	773	0	2263	6593	2848	15018	15363	6687	3253	2954	3878
mitochondrial	1883	771	0	2273	6607	2855	15024	15385	6701	3248	2972	3888
mitochondrial	1884	773	0	2283	6615	2871	15060	15407	6705	3257	2974	3887
mitochondrial	1885	769	0	2291	6648	2880	15064	15446	6710	3245	2983	3889
mitochondrial	1886	770	0	2280	6643	2888	15109	15438	6719	3251	2985	3905
mitochondrial	1887	782	0	2281	6651	2906	15128	15421	6719	3258	2987	3892
mitochondrial	1888	784	0	2277	6658	2909	15166	15443	6715	3262	2998	3895
mitochondrial	1889	787	0	2275	6662	2920	15195	15421	6720	3266	3010	3911
mitochondrial	1890	784	0	2282	6654	2914	15191	15401	6739	3254	3018	3911
mitochondrial	1891	790	0	2278	6650	2912	15191	15410	6728	3245	3003	3918
mitochondrial	1892	785	0	2282	6646	2910	15224	15427	6743	3235	3000	3918
mitochondrial	1893	790	0	2285	6664	2923	15219	15415	6733	3224	2995	3925
mitochondrial	1894	787	0	2293	6693	2932	15280	15436	6737	3254	3004	3935
mitochondrial	1895	784	0	2288	6695	2949	15293	15450	6717	3268	3003	3950
mitochondrial	1896	783	0	2282	6685	2950	15273	15412	6698	3263	3014	3962
mitochondrial	1897	791	0	2286	6681	2942	15278	15408	6691	3255	3015	3948
mitochondrial	1898	795	0	2293	6668	2935	15274	15426	6689	3259	3025	3938
mitochondrial	1899	793	0	2291	6686	2934	15254	15393	6712	3255	3019	3931
mitochondrial	1900	788	0	2295	6690	2932	15248	15359	6748	3264	3017	3930
mitochondrial	1901	787	0	2297	6693	2936	15249	15338	6736	3274	3012	3926
mitochondrial	1902	786	0	2299	6693	2931	15253	15288	6749	3270	3013	3922
mitochondrial	1903	783	0	2309	6723	2943	15299	15350	6747	3279	3030	3922
mitochondrial	1904	790	0	2316	6762	2954	15337	15354	6783	3285	3032	3934
mitochondrial	1905	793	0	2307	6754	2954	15321	15313	6782	3284	3030	3931
mitochondrial	1906	791	0	2305	6739	2946	15258	15287	6750	3266	3015	3912
mitochondrial	1907	785	0	2307	6725	2952	15237	15235	6750	3245	3015	3902
mitochondrial	1908	790	0	2306	6703	2941	15171	15205	6727	3241	3008	3890
mitochondrial	1909	796	0	2311	6707	2953	15199	15196	6730	3257	3013	3874
mitochondrial	1910	807	0	2317	6707	2949	15216	15170	6701	3249	3014	3865
mitochondrial	1911	807	0	2314	6674	2949	15140	15111	6691	3250	2985	3865
mitochondrial	1912	815	0	2308	6667	2955	15114	15068	6686	3248	2977	3848
mitochondrial	1913	816	0	2306	6654	2950	15072	15054	6693	3244	2974	3850
mitochondrial	1914	814	0	2303	6668	2954	15065	15016	6710	3236	2963	3855
mitochondrial	1915	815	0	2303	6658	2946	15053	14987	6723	3228	2954	3845
mitochondrial	1916	812	0	2303	6642	2940	15031	14951	6724	3227	2944	3842
mitochondrial	1917	814	0	2302	6635	2928	15003	14943	6722	3220	2934	3833
mitochondrial	1918	812	0	2296	6621	2928	14979	14884	6712	3213	2932	3822
mitochondrial	1919	813	0	2292	6624	2930	14974	14892	6745	3222	2929	3826
mitochondrial	1920	809	0	2282	6609	2936	14962	14826	6767	3212	2925	3812
mitochondrial	1921	811	0	2282	6595	2936	14934	14820	6779	3207	2919	3803
mitochondrial	1922	814	0	2276	6590	2934	14891	14805	6761	3211	2924	3792
mitochondrial	1923	812	0	2278	6586	2935	14866	14829	6752	3208	2935	3787
mitochondrial	1924	816	0	2261	6583	2933	14907	14841	6734	3209	2914	3805
mitochondrial	1925	815	0	2262	6593	2922	14896	14830	6746	3218	2913	3797
mitochondrial	1926	808	0	2257	6571	2909	14836	14787	6758	3189	2904	3783
mitochondrial	1927	804	0	2255	6584	2914	14798	14778	6773	3187	2902	3780
mitochondrial	1928	807	0	2258	6619	2931	14868	14831	6799	3202	2905	3799
mitochondrial	1929	813	0	2256	6629	2933	14832	14798	6816	3190	2888	3804
mitochondrial	1930	821	0	2270	6650	2933	14839	14805	6824	3194	2886	3818
mitochondrial	1931	829	0	2263	6656	2931	14831	14801	6844	3186	2879	3822
mitochondrial	1932	826	0	2255	6654	2921	14781	14708	6844	3178	2875	3816
mitochondrial	1933	826	0	2258	6663	2914	14769	14719	6879	3180	2870	3828
mitochondrial	1934	821	0	2241	6632	2890	14739	14688	6885	3181	2859	3810
mitochondrial	1935	821	0	2236	6641	2895	14703	14670	6905	3181	2849	3806
mitochondrial	1936	824	0	2237	6657	2900	14725	14710	6924	3191	2859	3815
mitochondrial	1937	826	0	2247	6708	2917	14773	14771	6917	3210	2866	3848
mitochondrial	1938	833	0	2253	6676	2916	14713	14748	6910	3192	2867	3845
mitochondrial	1939	838	0	2237	6662	2905	14667	14737	6905	3189	2866	3832
mitochondrial	1940	844	0	2232	6669	2912	14681	14781	6922	3193	2862	3836
mitochondrial	1941	850	0	2232	6633	2895	14659	14750	6906	3190	2854	3835
mitochondrial	1942	846	0	2228	6618	2890	14657	14756	6923	3190	2855	3840
mitochondrial	1943	845	0	2221	6593	2886	14632	14720	6904	3177	2856	3828
mitochondrial	1944	847	0	2218	6567	2884	14571	14689	6884	3165	2838	3815
mitochondrial	1945	856	0	2214	6578	2881	14586	14649	6903	3159	2831	3802
mitochondrial	1946	858	0	2218	6599	2887	14602	14666	6923	3168	2840	3811
mitochondrial	1947	857	0	2216	6602	2898	14642	14698	6926	3176	2840	3811
mitochondrial	1948	855	0	2198	6585	2883	14579	14628	6911	3151	2826	3801
mitochondrial	1949	859	0	2193	6594	2882	14622	14608	6905	3140	2801	3765
mitochondrial	1950	857	0	2201	6609	2897	14632	14610	6928	3166	2829	3798
mitochondrial	1951	864	0	2199	6629	2896	14618	14577	6928	3158	2817	3793
mitochondrial	1952	871	0	2190	6635	2897	14602	14557	6929	3154	2826	3789
mitochondrial	1953	871	0	2187	6614	2891	14545	14469	6935	3143	2818	3784
mitochondrial	1954	871	0	2179	6609	2897	14555	14493	6936	3142	2824	3793
mitochondrial	1955	862	0	2168	6597	2895	14558	14473	6936	3155	2813	3786
mitochondrial	1956	860	0	2153	6543	2867	14473	14429	6924	3148	2798	3749
mitochondrial	1957	863	0	2153	6569	2869	14528	14461	6937	3159	2816	3782
mitochondrial	1958	871	0	2161	6595	2870	14552	14511	6963	3166	2828	3781
mitochondrial	1959	868	0	2160	6599	2870	14572	14557	6974	3175	2832	3793
mitochondrial	1960	869	0	2169	6598	2870	14527	14551	6986	3167	2823	3786
mitochondrial	1961	870	0	2175	6601	2870	14503	14591	6997	3171	2813	3797
mitochondrial	1962	873	0	2177	6603	2877	14520	14586	6978	3172	2809	3797
mitochondrial	1963	873	0	2174	6604	2875	14527	14553	6975	3181	2810	3794
mitochondrial	1964	875	0	2158	6582	2864	14485	14486	6977	3177	2811	3790
mitochondrial	1965	872	0	2158	6562	2852	14477	14490	6964	3175	2798	3799
mitochondrial	1966	865	0	2150	6536	2847	14468	14468	6947	3178	2796	3810
mitochondrial	1967	864	0	2152	6516	2846	14440	14460	6943	3172	2809	3808
mitochondrial	1968	860	0	2151	6520	2848	14449	14459	6934	3163	2811	3801
mitochondrial	1969	856	0	2134	6483	2831	14374	14374	6905	3152	2804	3778
mitochondrial	1970	847	0	2125	6490	2826	14347	14364	6905	3167	2807	3774
mitochondrial	1971	847	0	2142	6523	2846	14406	14402	6893	3187	2827	3794
mitochondrial	1972	849	0	2143	6562	2865	14402	14435	6877	3195	2832	3804
mitochondrial	1973	852	0	2134	6560	2865	14371	14387	6875	3178	2822	3789
mitochondrial	1974	844	0	2130	6561	2863	14344	14429	6845	3178	2825	3782
mitochondrial	1975	841	0	2129	6539	2857	14298	14430	6850	3182	2823	3788
mitochondrial	1976	832	0	2123	6501	2835	14248	14364	6797	3174	2803	3799
mitochondrial	1977	822	0	2133	6499	2852	14234	14339	6766	3155	2797	3795
mitochondrial	1978	823	0	2144	6531	2857	14277	14366	6784	3156	2808	3812
mitochondrial	1979	818	0	2151	6574	2873	14290	14432	6789	3162	2817	3824
mitochondrial	1980	819	0	2150	6602	2864	14268	14406	6794	3147	2815	3815
mitochondrial	1981	814	0	2148	6595	2866	14255	14412	6770	3147	2812	3813
mitochondrial	1982	817	0	2156	6622	2867	14256	14433	6794	3144	2812	3821
mitochondrial	1983	810	0	2155	6623	2868	14253	14402	6763	3140	2807	3812
mitochondrial	1984	808	0	2141	6613	2863	14221	14394	6743	3142	2796	3807
mitochondrial	1985	803	0	2131	6593	2879	14192	14336	6727	3117	2779	3789
mitochondrial	1986	812	0	2125	6608	2888	14178	14320	6734	3116	2775	3787
mitochondrial	1987	811	0	2136	6612	2888	14167	14307	6727	3111	2768	3769
mitochondrial	1988	798	0	2135	6563	2878	14090	14242	6753	3106	2770	3769
mitochondrial	1989	799	0	2132	6555	2879	14104	14242	6769	3107	2764	3764
mitochondrial	1990	796	0	2125	6541	2875	14070	14216	6780	3097	2750	3758
mitochondrial	1991	790	0	2125	6534	2870	14086	14201	6769	3101	2750	3759
mitochondrial	1992	788	0	2128	6531	2879	14086	14214	6754	3101	2745	3755
mitochondrial	1993	787	0	2135	6563	2896	14151	14263	6771	3106	2767	3757
mitochondrial	1994	788	0	2139	6573	2896	14197	14251	6801	3123	2767	3769
mitochondrial	1995	787	0	2132	6539	2874	14108	14152	6799	3110	2744	3755
mitochondrial	1996	786	0	2134	6523	2868	14097	14133	6820	3104	2743	3756
mitochondrial	1997	785	0	2146	6537	2884	14120	14162	6834	3105	2767	3777
mitochondrial	1998	788	0	2147	6557	2905	14149	14157	6829	3105	2768	3782
mitochondrial	1999	789	0	2146	6603	2911	14176	14159	6846	3105	2770	3788
[truncated: 462,681 more rows]
